# Supplementary material for: Integrative analysis of immunogenic PANoptosis and experimental validation of cinobufagin-induced activation to enhance glioma immunotherapy
Source: J Exp Clin Cancer Res. 2025 Feb 3;44:35. doi: 10.1186/s13046-025-03301-1 (PMC11789371; doi:10.1186/s13046-025-03301-1)
Supplement: Supplementary file 1 — Supplementary Material 1. [file 13046_2025_3301_MOESM1_ESM.xlsx]

## Sheet: Table S1
Name of PANoRGs	Description	Categories	Also known as
IRF1	interferon regulatory factor 1	driver	IRF-1, MAR
CASP3	caspase 3	executor	CPP32; SCA-1; CPP32B
CASP7	caspase 7	executor	CASP-7, CMH-1, ICE-LAP3, LICE2, MCH3
GSDMD	gasdermin D	executor	DF5L, DFNA5L, FKSG10, GSDMDC1
MLKL	mixed lineage kinase domain like pseudokinase	executor	hMLKL
AIM2	absent in melanoma 2	PANoptosome component	PYHIN4
CASP1	caspase 1	PANoptosome component	ICE, IL1BC, P45
CASP6	caspase 6	PANoptosome component	CSP-6, MCH2
CASP8	caspase 8	PANoptosome component	ALPS2B, CAP4, Casp-8, FLICE, MACH, MCH5
FADD	Fas associated via death domain	PANoptosome component	GIG3, IMD90, MORT1
PYCARD	PYD and CARD domain containing	PANoptosome component	ASC, CARD5, TMS, TMS-1, TMS1
RIPK1	receptor interacting serine/threonine kinase 1	PANoptosome component	AIEFL, IMD57, RIP, RIP-1, RIP1
RIPK3	receptor interacting serine/threonine kinase 3	PANoptosome component	RIP3
ZBP1	Z-DNA binding protein 1	PANoptosome component	C20orf183, DAI, DLM-1, DLM1
NLRP3	NLR family pyrin domain containing 3	PANoptosome component	AGTAVPRL, AII, AVP, C1orf7, CIAS1, CLR1.1, DFNA34, FCAS, FCAS1, FCU, KEFH, MWS, NALP3, PYPAF1
ADAR	adenosine deaminase RNA specific	Suppressor	ADAR1, AGS6, DRADA, DSH, DSRAD, G1P1, IFI-4, IFI4, K88DSRBP, P136
MAP3K7	mitogen-activated protein kinase kinase kinase 7	Suppressor	CSCF, FMD2, MEKK7, TAK1, TGF1a
NFS1	NFS1 cysteine desulfurase	Suppressor	COXPD52, HUSSY-08, IscS, NIFS

## Sheet: Table S2
Characteristics	Univariate analysis (TCGA-Glioma)		Univariate analysis (CGGA-Glioma)
	Hazard ratio (95% CI)	P value	Hazard ratio (95% CI)	P value
ADAR	1.418 (1.080-1.861)	0.012	1.203 (1.073-1.348)	0.002
AIM2	0.984 (0.809-1.197)	0.872	0.900 (0.760-1.066)	0.222
CASP1	2.077 (1.847-2.337)	<0.001	1.489 (1.371-1.618)	<0.001
CASP3	2.363 (2.055-2.717)	<0.001	1.850 (1.661-2.061)	<0.001
CASP6	2.603 (2.276-2.978)	<0.001	2.027 (1.824-2.253)	<0.001
CASP7	2.814 (2.367-3.344)	<0.001	1.858 (1.675-2.061)	<0.001
CASP8	3.280 (2.762-3.896)	<0.001	1.778 (1.614-1.959)	<0.001
FADD	3.436 (2.704-4.366)	<0.001	2.018 (1.753-2.322)	<0.001
GSDMD	2.379 (2.101-2.694)	<0.001	1.347 (1.253-1.449)	<0.001
IRF1	2.004 (1.787-2.247)	<0.001	1.452 (1.345-1.567)	<0.001
MAP3K7	1.321 (0.952-1.833)	0.096	1.427 (1.226-1.660)	<0.001
MLKL	2.653 (2.198-3.204)	<0.001	1.762 (1.562-1.987)	<0.001
NFS1	0.784 (0.527-1.165)	0.228	0.854 (0.730-0.999)	0.049
NLRP3	1.082 (0.933-1.256)	0.298	1.171 (1.026-1.337)	0.02
PYCARD	1.836 (1.605-2.101)	<0.001	1.315 (1.208-1.431)	<0.001
RIPK1	2.994 (2.475-3.622)	<0.001	2.312 (2.008-2.662)	<0.001
RIPK3	2.446 (2.029-2.948)	<0.001	1.478 (1.315-1.662)	<0.001
ZBP1	1.777 (1.563-2.021)	<0.001	1.279 (1.152-1.420)	<0.001

## Sheet: Table S3
Characteristics	Total (N)	Univariate analysis		Multivariate analysis
		Hazard ratio (95% CI)	P value	Hazard ratio (95% CI)	P value
Age	639	1.069 (1.058-1.080)	<0.001	1.043 (1.031-1.056)	<0.001
Sex	639
Male	356	Reference
Female	283	0.867 (0.665-1.131)	0.293
Grade	639
II	256	Reference
III	266	3.263 (2.245-4.742)	<0.001	2.044 (1.376-3.034)	<0.001
IV	117	20.539 (13.628-30.956)	<0.001	3.460 (2.015-5.941)	<0.001
IDH status	639
Mut	432	Reference
WT	207	8.448 (6.372-11.201)	<0.001	1.798 (1.137-2.844)	0.012
1p19q subtype	639
Codel	169	Reference
Non-codel	470	3.974 (2.578-6.125)	<0.001	1.938 (1.170-3.211)	0.01
MGMTp status	639
Methylated	480	Reference
Unmethylated	159	3.235 (2.472-4.234)	<0.001	1.341 (0.974-1.848)	0.072
PANoScore	639	75.503 (39.842-143.082)	<0.001	2.732 (1.150-6.487)	0.023

## Sheet: Table S4
Variables	Coefficient
Age	0.0422007
Grade=II	0
Grade=III	0.714684
Grade=IV	1.24115
IDH status=Mut	0
IDH status=WT	0.586949
1p19q subtype=Codel	0
1p19q subtype=Noncodel	0.661701
MGMTp methylation=Methylated	0
MGMTp methylation=Unmethylated	0.293539
PANoScore	1.00496
Intercept	-2.12207

## Sheet: Table S5
TCGA-GBM-IDHwt								CTPAC-GBM-IDHwt
Term	ES	NES	pvalue	FDR	FWER			Term	ES	NES	pvalue	FDR	FWER
INFLAMMATORY_RESPONSE	0.733	1.8879	0.0019	0.0208	0.063			INTERFERON_GAMMA_RESPONSE	0.7624	1.8342	0.0021	0.0236	0.086
TNFA_SIGNALING_VIA_NFKB	0.6833	1.7943	0.0081	0.0375	0.124			INTERFERON_ALPHA_RESPONSE	0.7755	1.7503	0.004	0.0316	0.141
APOPTOSIS	0.4933	1.7575	0.0098	0.044	0.155			EPITHELIAL_MESENCHYMAL_TRANSITION	0.6725	1.7403	0.004	0.0317	0.15
IL2_STAT5_SIGNALING	0.5142	1.6369	0.0183	0.0912	0.336			P53_PATHWAY	0.5261	1.8119	0.0065	0.0225	0.097
IL6_JAK_STAT3_SIGNALING	0.7527	1.9294	0.0192	0.051				TNFA_SIGNALING_VIA_NFKB	0.742	1.7905	0.008	0.0249	0.113
INTERFERON_ALPHA_RESPONSE	0.8375	1.9597	0.0229	0.045				REACTIVE_OXYGEN_SPECIES_PATHWAY	0.5307	1.6479	0.0186	0.0622	0.26
COMPLEMENT	0.5287	1.7139	0.0241	0.0581	0.212			KRAS_SIGNALING_UP	0.5405	1.5973	0.0224	0.0837	0.342
SPERMATOGENESIS	-0.4206	-1.4326	0.026	0.5557	0.656			INFLAMMATORY_RESPONSE	0.754	1.8203	0.0229	0.093
ALLOGRAFT_REJECTION	0.7738	1.9877	0.0264	0.034				ESTROGEN_RESPONSE_LATE	0.4401	1.5073	0.0241	0.1178	0.474
INTERFERON_GAMMA_RESPONSE	0.8098	2.0466	0.0354	0.025				ESTROGEN_RESPONSE_EARLY	0.4392	1.4785	0.0254	0.1214	0.526
WNT_BETA_CATENIN_SIGNALING	-0.5008	-1.5091	0.0415	0.543				COAGULATION	0.6186	1.8398	0.0261	0.08
COAGULATION	0.4262	1.4215	0.0659	0.2355	0.661			ANGIOGENESIS	0.6112	1.5674	0.0281	0.0946	0.383
REACTIVE_OXYGEN_SPECIES_PATHWAY	0.4281	1.5351	0.0762	0.1527	0.483			APICAL_SURFACE	0.4825	1.4479	0.0296	0.1296	0.569
MITOTIC_SPINDLE	-0.495	-1.485	0.0762	0.6394	0.579			IL6_JAK_STAT3_SIGNALING	0.7637	1.8456	0.0297	0.078
HEDGEHOG_SIGNALING	-0.4888	-1.386	0.0856	0.5223	0.724			XENOBIOTIC_METABOLISM	0.4254	1.505	0.0313	0.113	0.476
XENOBIOTIC_METABOLISM	0.3167	1.3257	0.0868	0.3087	0.764			COMPLEMENT	0.6279	1.8525	0.0349	0.073
KRAS_SIGNALING_UP	0.4325	1.3701	0.1098	0.2757	0.716			IL2_STAT5_SIGNALING	0.6381	1.8785	0.036	0.059
KRAS_SIGNALING_DN	-0.3814	-1.2657	0.1191	0.433	0.843			APOPTOSIS	0.5834	1.8846	0.0497	0.056
EPITHELIAL_MESENCHYMAL_TRANSITION	0.5398	1.451	0.1292	0.2188	0.613			ANDROGEN_RESPONSE	0.4099	1.4882	0.0617	0.1191	0.501
P53_PATHWAY	0.3402	1.3176	0.1493	0.2968	0.77			TGF_BETA_SIGNALING	0.4676	1.559	0.068	0.0954	0.403
PANCREAS_BETA_CELLS	-0.4551	-1.2756	0.1718	0.4769	0.838			HYPOXIA	0.5045	1.5325	0.0694	0.1061	0.437
G2M_CHECKPOINT	-0.5194	-1.3842	0.1723	0.4211	0.726			APICAL_JUNCTION	0.3794	1.3743	0.0722	0.1708	0.669
E2F_TARGETS	-0.4963	-1.3156	0.2465	0.4735	0.808			ALLOGRAFT_REJECTION	0.7637	1.8948	0.0935	0.053
ANGIOGENESIS	0.4322	1.1953	0.2745	0.4382	0.874			ADIPOGENESIS	0.3441	1.4653	0.0941	0.1249	0.548
ADIPOGENESIS	0.2207	1.1081	0.3211	0.5471	0.921			BILE_ACID_METABOLISM	0.3765	1.3165	0.097	0.1987	0.739
MYC_TARGETS_V2	-0.3576	-1.1433	0.379	0.5818	0.928			UV_RESPONSE_UP	0.3389	1.3829	0.1071	0.1697	0.655
HYPOXIA	0.3212	1.0505	0.4158	0.6117	0.939			MYOGENESIS	0.3862	1.2996	0.1138	0.2054	0.758
CHOLESTEROL_HOMEOSTASIS	0.268	1.0238	0.4186	0.6226	0.948			PI3K_AKT_MTOR_SIGNALING	0.2957	1.3279	0.132	0.1952	0.728
UV_RESPONSE_UP	0.21	0.965	0.4816	0.6936	0.969			FATTY_ACID_METABOLISM	0.2746	1.2543	0.1824	0.2293	0.799
MYC_TARGETS_V1	-0.263	-0.9345	0.502	0.8399	0.976			UV_RESPONSE_DN	0.348	1.2622	0.1838	0.229	0.788
DNA_REPAIR	-0.2021	-0.9364	0.5178	0.9199	0.976			HEDGEHOG_SIGNALING	-0.3997	-1.2097	0.1848	0.433	0.867
NOTCH_SIGNALING	-0.2948	-0.9245	0.5586	0.7894	0.978			UNFOLDED_PROTEIN_RESPONSE	0.3056	1.3321	0.1951	0.1999	0.724
BILE_ACID_METABOLISM	0.2546	0.9078	0.5942	0.7631	0.983			SPERMATOGENESIS	-0.3725	-1.2176	0.2053	0.5261	0.864
MYOGENESIS	-0.2473	-0.9137	0.6151	0.7493	0.978			CHOLESTEROL_HOMEOSTASIS	0.3472	1.2395	0.2057	0.2284	0.812
OXIDATIVE_PHOSPHORYLATION	0.1891	0.7424	0.6265	0.8435	0.99			HEME_METABOLISM	0.3238	1.2485	0.2171	0.2276	0.804
MTORC1_SIGNALING	0.1859	0.8228	0.6506	0.7754	0.984			MTORC1_SIGNALING	0.3052	1.2103	0.2684	0.2446	0.83
APICAL_SURFACE	0.293	0.8832	0.67	0.7736	0.984			PEROXISOME	0.2685	1.1527	0.2694	0.282	0.876
PI3K_AKT_MTOR_SIGNALING	0.1858	0.8521	0.6792	0.7888	0.984			E2F_TARGETS	-0.5335	-1.279	0.2739	0.8326	0.82
PEROXISOME	-0.1766	-0.86	0.6823	0.7871	0.987			G2M_CHECKPOINT	-0.5059	-1.3061	0.2863	0.792
APICAL_JUNCTION	-0.2331	-0.8412	0.6828	0.7672	0.99			GLYCOLYSIS	0.3116	1.1648	0.2903	0.2782	0.865
ESTROGEN_RESPONSE_LATE	0.2285	0.8386	0.6935	0.781	0.984			MITOTIC_SPINDLE	-0.3386	-1.2443	0.2905	0.6364	0.847
ANDROGEN_RESPONSE	0.2162	0.7625	0.7308	0.8439	0.989			MYC_TARGETS_V1	-0.2784	-0.9904	0.4742	0.7017	0.947
UNFOLDED_PROTEIN_RESPONSE	0.158	0.6846	0.7387	0.8563	0.991			PROTEIN_SECRETION	0.2262	0.9916	0.4797	0.4409	0.941
GLYCOLYSIS	-0.1788	-0.7267	0.7856	0.901	0.995			PANCREAS_BETA_CELLS	-0.3673	-0.98	0.49	0.6177	0.951
UV_RESPONSE_DN	-0.2112	-0.6709	0.8496	0.9215	0.997			WNT_BETA_CATENIN_SIGNALING	-0.2516	-0.8176	0.7088	0.7059	0.984
FATTY_ACID_METABOLISM	0.1408	0.7145	0.8708	0.85	0.991			MYC_TARGETS_V2	-0.2025	-0.6931	0.7224	0.7983	0.994
ESTROGEN_RESPONSE_EARLY	-0.1928	-0.666	0.9333	0.8762	0.997			KRAS_SIGNALING_DN	-0.2598	-0.8338	0.7737	0.7667	0.981
HEME_METABOLISM	-0.1434	-0.6489	0.9453	0.8477	0.998			OXIDATIVE_PHOSPHORYLATION	0.1147	0.5678	0.8262	0.932
TGF_BETA_SIGNALING	0.151	0.5194	0.954	0.9745	0.998			NOTCH_SIGNALING	0.2128	0.6453	0.9143	0.8862	0.998
PROTEIN_SECRETION	0.0917	0.3782	0.9765	0.9878	0.998			DNA_REPAIR	0.1081	0.5084	0.9336	0.9472

## Sheet: Table S6
TCGA-GBM-IDHwt						CTPAC-GBM-IDHwt
Module	Trait	Person CorrelationValue	Pvalue			Module	Trait	Person CorrelationValue	Pvalue
MEturquoise	PANoScore	0.710556	2.34198e-24			MEturquoise	PANoScore	0.765888	3.79669e-19
MEgrey	PANoScore	0.358714	6.55916e-06			MEgrey	PANoScore	-0.0429427	0.682751
MEgreen	PANoScore	0.269109	0.00086855			MEyellow	PANoScore	-0.183012	0.0791057
MEred	PANoScore	0.00293175	0.971596			MEgreen	PANoScore	-0.440495	9.93145e-06
MEpink	PANoScore	-0.309476	0.00011638			MEblue	PANoScore	-0.63316	9.76098e-12
MEbrown	PANoScore	-0.513406	1.84048e-11			MEbrown	PANoScore	-0.64676	2.50062e-12
MEblack	PANoScore	-0.558403	1.13024e-13
MEyellow	PANoScore	-0.682546	6.67797e-22
MEblue	PANoScore	-0.736397	6.77473e-27

## Sheet: Table S7
TCGA-turquoise	CTPAC-turquoise	TCGA-turquoise|CTPAC-turquoise
CXCL5	POSTN	LTF
P2RY12	CCL4L2	SAA1
ASS1	HLA-DQA2	PI3
JCHAIN	SLN	F13A1
MT1A	COL1A1	PLA2G2A
AC104650.2	APLNR	CHI3L1
TFPI2	ENPP5	SLPI
SAA2-SAA4	CCL3L3	IBSP
GBP3	COL6A3	CXCL14
SLAMF9	LIF	CXCL8
FCER1A	FOSB	HP
RNASE3	COL3A1	MARCO
C15orf48	RCAN2	NNMT
PDZK1IP1	COL1A2	CHI3L2
PPL	SERPINE1	S100A8
BST2	CCL3	SULF1
CCL20	LUM	CD163
C1R	LOX	COL8A1
MREG	CCL4	GJB2
DPP4	MXRA5	CCL2
SMIM3	CHRNA9	S100A9
AHNAK	CAV1	SPOCD1
OR2I1P	THBS1	MMP7
DIRAS3	ANGPTL4	C6orf141
PAPLN	ALPK2	SFRP2
ANKRD22	SRPX	LYVE1
LRRN4CL	SELENBP1	SAA2
PDCD1LG2	GLDN	HLA-DRB5
MNDA	AZGP1	ABCC3
IL4I1	COL5A1	PTX3
GPR84	GPR37	CP
CXCL9	SEMA3C	CYP1B1
PODNL1	TMEM132E	FOLR2
CD48	ENPP4	MYBPH
GSDMA	ALDH1A3	LYZ
FAM78B	ABCA13	MET
SYNPO	TENT5B	MGP
MSLN	CA12	MRC1
RETN	TPPP3	MMP19
ANXA1	ADAMTS14	TREM1
PTGES	ADAMTS15	COLEC12
PTGS1	TRH	ALOX15B
S100A12	ACTG2	SOD2
MRGPRF	CACNA2D1	CXCL3
CALHM6	STC1	PTGS2
CEBPD	LTBP2	AQP9
RIPOR3	TGFBI	FCGR2B
CXCL13	GALNT15	NAMPT
PPBP	SDK1	BCL2A1
GEM	PLA2G5	RNASE2
GASK1B	COL6A2	MT1H
SECTM1	COL22A1	PCSK1
LRRC25	CADM3	RNASE1
MX2	ERAP2	CH25H
C1RL	MT1X	SOCS3
SERPINA3	CTHRC1	CFI
TMEM71	CCN1	APOL1
CFB	CNN2	SPP1
CCL18	NDRG1	MGST1
TSPAN2	PADI2	SNX10
P2RY13	FAM110C	IL2RA
IGSF6	ACKR1	COL14A1
HPGDS	CDKN2B	FBLN2
TRIM22	HSPB8	GZMA
SDS	LEFTY2	HLA-DQB1
TLR10	ADAMDEC1	ICAM1
CD3E	SCN9A	CCDC71L
OGN	SLC2A3	IL6
ABCA8	THBD	CLCF1
PERP	ALDH1A1	DCN
CCL7	MT1E	HAMP
SOCS1	AHNAK2	EFEMP1
HLA-F	ADAMTSL1	CXCL2
SUSD3	FOSL1	TCIM
TLR8	TCTEX1D1	MT1G
RGS18	COL12A1	CFD
STEAP3	ELMOD1	GPNMB
RTP4	CAV2	MAN1C1
	MS4A4E	BTBD11
	HSPA1A	C1S
	PLAUR	MS4A4A
	SLIT2	HLA-DQB2
	COL4A5	IER3
	SLFN11	CX3CR1
	FKBP5	OSM
	RARRES2	UBD
	OLR1	C7
	MEDAG	VSIG4
	LRAT	FPR1
	PTGER4	LGALS3
	PAPPA	TNFAIP2
	PLA2R1	MT2A
	LMOD1	CLEC17A
	MAP3K8	HK3
	ITGA3	FCGBP
	SLC2A5	C3
	ADAMTS2	BDKRB2
	CYP7B1	BIRC3
	SLC16A10	AREG
	C1QC	HEPH
	DOCK5	GPR183
	HLA-DPB1	IL1R1
	SVIP	FBLN5
	MARCHF1	DUSP1
	FCER1G	CD52
	CTSB	RGS1
	MAOB	TC2N
	HLA-DMA	DEPP1
	PLAU	VCAM1
	TYROBP	CXCL1
	TFPI	ISLR
	ABCC9	ADAM8
	ARHGAP24	CD14
	ANPEP	CXCL12
	FST	AMIGO2
	CADPS	RDH10
	MSR1	SCIN
	NECTIN3	CLEC4E
	FLNC	CD2
	DAB2	HLA-DRB1
	HSPA1B	FCGR3A
	SIGLEC9	CCL8
	TNC	EVA1A
	ESM1	GBP2
	FAM89A	SELL
	LAMA2	HSPA6
	UBXN10	CD3D
	MPEG1	FPR3
	S100A11	PDK4
	TMIGD3	EVI2A
	GNA15	STAB1
	F2RL1	SERPINA1
	DOK2	GPX3
	EPB41L3	PRF1
	ITGB4	SLAMF8
	IP6K3	G0S2
	EGR3	HTATIP2
	CSF3R	ZFP36
	TAGLN	LY96
	COL4A6	SPOCK2
	EGR2	SIGLEC1
	SLCO2B1	CFH
	EMILIN2	TNFRSF1B
	SIRPB2	IL1B
	BVES	CD44
	FBLN1	FBXO32
	CD4	CD109
	CCN2	HSD11B1
	CRB2	DPYD
	SLC7A2	CCL5
	CEP126	ABI3BP
	HCLS1	GFPT2
	CEMIP	PLAAT4
	LAPTM5	C2
	PLPP4	KRT75
	ACTA2	CYBB
	PCOLCE	SERPING1
	THEMIS2	SIGLEC8
	TLR2	TDO2
	VRK2	HLA-DRA
	ALOX5	TMEM176A
	B4GALT1	CLEC5A
	SELENOP	MAFB
	NCF4	TNFAIP8L3
	PARVG	C1QA
	WDR63	IL1R2
	ACSL1	RGS2
	SAT1	HLA-DPA1
	CYP4F11	AOAH
	SASH3	MS4A6A
	LY86	RARRES1
	ID1	GBP1
	FBP1	TNFRSF11B
	ITGBL1	HLA-DQA1
	UPP1	IL1RN
	A2M	CSTA
	SLC39A8	IFITM1
	TNFSF14	CPM
	IRAK3	CTSH
	ADAMTS4	PLIN2
	PLEK	S100A4
	C16orf89	IL21R
	CD53	GALNT5
	PROS1	TNFSF10
	RHOD	HMOX1
	HBEGF	CRYBG1
	CHST1	FAM20A
	PHYHD1	GPR34
	ARSJ	IL10RA
	NKG7	IGFBP6
	SH3BGR	FOS
	FHL2	JAK3
	PDLIM1	FYB1
	FBLIM1	SMOC2
	JUNB	AHR
	LSP1	ADGRE1
	TREM2	IL7R
	FN1	AIF1
	C4A	SELENOM
	VENTX	FCGR1A
	LCP2	COL8A2
	PTPRH	PAMR1
	SPAG4	HLA-DOA
	ADAMTS12	APOC1
	NPAS2	ST14
	OSMR	FCGR2A
	ITGA5	SIGLEC10
	CES1	NFE2L3
	VNN2	NFKBIZ
	CIITA	SDC4
	KLHL9	MS4A7
	CARD6	SRGN
	TPBG	SLC11A1
	CST7	SERPINA5
	ACSM5	PTPRC
	HLA-DMB	C5AR1
	IL4R	ADA2
	PIK3R5	CD74
	CMKLR1	SEL1L3
	TMEM140	HGF
	CCR5	GADD45B
	CSF2RA	CLEC2B
	TMEM37	FCGR2C
	MYO1F	HCK
	PDPN	MAN1A1
	TGM2	ODF3B
	ITGAM	CDKN1A
	VSIR	TMEM119
	ADAM12	RRAD
	SVIL	CTSS
	CYBA	TMEM176B
	FERMT3	SIGLEC14
	IGFBP7	CDCP1
	IL18	EMB
	VAV1	CTSC
	DKK1	MDFIC
	PAWR	CD69
	MILR1	KCNN4
	LRIG3	LAIR1
	NABP1	FGL2
	CAVIN3	CPVL
	COL21A1	FPR2
	FXYD5	CSF1R
	RGS16	C3AR1
	SLC16A3	SOD3
	GREB1L	GLIPR1
	CD86	TIMP1
	LTBR	SLA
	SLC31A2	BATF
	TPD52L1	TYMP
	ME1	SAMSN1
	HAVCR2	CTSZ
	MYO1G	C1QB
	LOXL2	SPHK1
	PLBD1	IFITM3
	METRNL	CARD16
	BNC2	IL32
	GBP4	GCNT1
	FTL	SERPINF1
	CNTNAP3	VAMP8
	EMILIN1	ACP5
	MSC	ALOX5AP
	TNFAIP3	ITGB2
	PMEPA1	RND3
	SKAP2	CLEC7A
	COL13A1	SELPLG
	CYTH4	CSF2RB
	CEBPA
	EDNRA
	ENOSF1
	SYK
	LILRB4
	TNFSF13
	PIK3AP1
	LILRA5
	EMP1
	IL10
	CEBPB
	RASGEF1B
	WDFY4
	IRF8
	ITPR3
	ELL2
	FAS
	NR4A2
	LMNTD1
	PMAIP1
	TLR7
	DSC2
	FGR
	JPH2
	LCP1
	AC004151.1
	BMF
	TBXAS1
	MYL9
	NPC2
	RBM47
	SLC6A6
	SNAI1
	DDR2
	SDC1
	ALPK1
	CD300C
	FZD7
	ANGPT1
	IFITM2
	PTPRU
	SLC16A7
	CD163L1
	RNF144B
	GPRC5A
	NCKAP1L
	RNASE6
	ATF3
	STAT6
	WAS
	FMN1
	GPR65
	CNN1
	INMT
	GZMH
	MXRA8
	DDIT4
	GYPC
	CTSL
	MMP1
	TACR1
	AL159141.1
	TM4SF1
	IKZF1
	PILRA
	EGFLAM
	HMGA1
	SPRED3
	STEAP1
	TLR1
	OASL
	ABCA6
	LCTL
	SLC37A2
	COL4A2
	ADAM28
	OAS2
	SLC40A1
	SPI1
	TNFSF8
	CADPS2
	MBOAT1
	RBPMS
	CYTIP
	LPAR1
	QPRT
	ITGB5
	CD84
	SYNPO2
	CNTNAP3B
	CD40
	SLC39A14
	RRAS
	DOCK2

## Sheet: Table S8
GO and KEGG enrichment analyses for common co-expression genes of turquoise modules
ONTOLOGY	ID	Description	GeneRatio	BgRatio	pvalue	p.adjust	qvalue	geneID	Count
BP	GO:0042119	neutrophil activation	45/255	498/18670	3.34013e-24	1.147e-20	8.3257e-21	ADAM8/C3/C3AR1/C5AR1/CD14/CD44/CTSC/CHI3L1/CTSH/CTSS/CTSZ/CYBB/CFD/FCGR2A/FCGR2B/FPR1/FPR2/CXCL1/HK3/HP/HSPA6/CXCL8/ITGB2/LAIR1/LGALS3/LTF/LYZ/MGST1/SERPINA1/PTPRC/PTX3/RNASE2/S100A8/S100A9/CCL5/SELL/SLC11A1/SLPI/TNFRSF1B/VAMP8/FGL2/GLIPR1/CLEC5A/ADA2/SIGLEC14	45
BP	GO:0043277	apoptotic cell clearance	4/255	46/18670	0.00353653	0.020889	0.0151627	C2/C3/CCL2/MARCO	4
BP	GO:0042113	B cell activation	14/255	310/18670	9.83979e-05	0.00105593	0.000766467	AHR/CD74/CDKN1A/GPR183/FCGR2B/IL6/IL7R/JAK3/PTPRC/VCAM1/BATF/CLCF1/SLAMF8/SAMSN1	14
BP	GO:0035710	CD4-positive, alpha-beta T cell activation	5/255	92/18670	0.0085753	0.0430257	0.031231	GPR183/IL6/JAK3/BATF/NFKBIZ	5
BP	GO:0002468	dendritic cell antigen processing and presentation	4/255	12/18670	1.54361e-05	0.000224609	0.000163037	CD74/FCGR2B/SLC11A1/FGL2	4
BP	GO:0097193	intrinsic apoptotic signaling pathway	14/255	289/18670	4.64489e-05	0.000569663	0.0004135	BCL2A1/BDKRB2/CD44/CD74/CDKN1A/CYP1B1/HMOX1/PTGS2/S100A8/S100A9/CXCL12/SFRP2/SOD2/TNFRSF1B	14
BP	GO:0042116	macrophage activation	14/255	95/18670	4.20479e-11	3.20872e-09	2.32911e-09	AIF1/C1QA/C5AR1/CD74/CTSC/FCGR2B/FPR2/IL6/ITGB2/PTPRC/SLC11A1/SPHK1/NAMPT/VSIG4	14
BP	GO:0035747	natural killer cell chemotaxis	3/255	11/18670	0.000383123	0.00329736	0.00239345	CCL2/CCL5/CXCL14	3
BP	GO:0070266	necroptotic process	3/255	44/18670	0.0220982	0.0855526	0.0620999	BIRC3/CD14/LY96	3
BP	GO:0042110	T cell activation	32/255	464/18670	4.864e-14	9.27944e-12	6.73565e-12	ADAM8/AIF1/CD2/CD3D/CD44/CD74/GPR183/FCGR2B/HLA-DOA/HLA-DPA1/ICAM1/IL1B/IL2RA/IL6/IL7R/JAK3/LGALS3/PTPRC/CCL2/CCL5/SDC4/SLC11A1/TNFRSF1B/VCAM1/MAFB/GPNMB/BATF/FGL2/VSIG4/CLEC4E/NFKBIZ/CLEC7A	32
BP	GO:0002456	T cell mediated immunity	12/255	106/18670	2.29925e-08	9.18097e-07	6.66418e-07	CTSC/CTSH/FCGR2B/ICAM1/IL1B/IL1R1/IL6/IL7R/PRF1/PTPRC/SLC11A1/TNFRSF1B	12
BP	GO:0042088	T-helper 1 type immune response	4/255	43/18670	0.00276118	0.0170845	0.0124011	IL1B/IL1R1/JAK3/SLC11A1	4
BP	GO:0072538	T-helper 17 type immune response	3/255	29/18670	0.00707837	0.036829	0.026733	IL6/BATF/NFKBIZ	3
CC	GO:0001772	immunological synapse	3/263	36/19717	0.01211	0.047706	0.0351518	GZMA/ICAM1/LGALS3	3
CC	GO:0042613	MHC class II protein complex	9/263	16/19717	1.2294e-13	7.99112e-12	5.88819e-12	CD74/HLA-DOA/HLA-DPA1/HLA-DQA1/HLA-DQB1/HLA-DQB2/HLA-DRA/HLA-DRB1/HLA-DRB5	9
CC	GO:0042611	MHC protein complex	9/263	25/19717	1.97681e-11	6.42464e-10	4.73395e-10	CD74/HLA-DOA/HLA-DPA1/HLA-DQA1/HLA-DQB1/HLA-DQB2/HLA-DRA/HLA-DRB1/HLA-DRB5	9
MF	GO:0008009	chemokine activity	9/251	49/17697	2.52138e-08	1.38361e-06	1.08154e-06	CXCL1/CXCL2/CXCL3/CXCL8/CCL2/CCL5/CCL8/CXCL12/CXCL14	9
MF	GO:0005125	cytokine activity	21/251	220/17697	6.16945e-12	1.35419e-09	1.05855e-09	AREG/CXCL1/CXCL2/CXCL3/IL1B/IL1RN/IL6/CXCL8/TNFRSF11B/OSM/CCL2/CCL5/CCL8/CXCL12/SPP1/TIMP1/TNFSF10/IL32/CXCL14/NAMPT/CLCF1	21
MF	GO:0019865	immunoglobulin binding	6/251	24/17697	8.33129e-07	2.03191e-05	1.5883e-05	FCGR1A/FCGR2A/FCGR2B/FCGR3A/LGALS3/FCGR2C	6
MF	GO:0023026	MHC class II protein complex binding	4/251	16/17697	6.2877e-05	0.000811854	0.00063461	CD74/HLA-DOA/HLA-DRA/HLA-DRB1	4
MF	GO:0032395	MHC class II receptor activity	6/251	10/17697	1.53585e-09	1.34847e-07	1.05408e-07	HLA-DOA/HLA-DPA1/HLA-DQA1/HLA-DQB1/HLA-DQB2/HLA-DRA	6
MF	GO:0023023	MHC protein complex binding	4/251	25/17697	0.000395293	0.0038563	0.0030144	CD74/HLA-DOA/HLA-DRA/HLA-DRB1	4
MF	GO:0035325	Toll-like receptor binding	3/251	12/17697	0.000564178	0.00505457	0.00395106	S100A8/S100A9/LY96	3
KEGG	hsa04062	Chemokine signaling pathway	12/167	192/8076	0.000606831	0.00313776	0.00236812	CX3CR1/CXCL1/CXCL2/CXCL3/HCK/CXCL8/JAK3/CCL2/CCL5/CCL8/CXCL12/CXCL14	12
KEGG	hsa04060	Cytokine-cytokine receptor interaction	27/167	295/8076	4.93805e-11	1.30858e-09	9.87611e-10	CSF1R/CSF2RB/CX3CR1/CXCL1/CXCL2/CXCL3/IL1B/IL1R1/IL1RN/IL2RA/IL6/IL7R/CXCL8/IL10RA/TNFRSF11B/OSM/CCL2/CCL5/CCL8/CXCL12/TNFRSF1B/IL1R2/TNFSF10/IL32/CXCL14/CLCF1/IL21R	27
KEGG	hsa04657	IL-17 signaling pathway	11/167	94/8076	3.32957e-06	2.52096e-05	1.90261e-05	FOS/CXCL1/CXCL2/CXCL3/IL1B/IL6/CXCL8/PTGS2/S100A8/S100A9/CCL2	11
KEGG	hsa04658	Th1 and Th2 cell differentiation	11/167	92/8076	2.68642e-06	2.10934e-05	1.59195e-05	CD3D/FOS/HLA-DOA/HLA-DPA1/HLA-DQA1/HLA-DQB1/HLA-DRA/HLA-DRB1/HLA-DRB5/IL2RA/JAK3	11
KEGG	hsa04659	Th17 cell differentiation	16/167	107/8076	4.62355e-10	9.80192e-09	7.39767e-09	AHR/CD3D/FOS/HLA-DOA/HLA-DPA1/HLA-DQA1/HLA-DQB1/HLA-DRA/HLA-DRB1/HLA-DRB5/IL1B/IL1R1/IL2RA/IL6/JAK3/IL21R	16
KEGG	hsa04668	TNF signaling pathway	14/167	112/8076	6.27839e-08	8.31887e-07	6.27839e-07	BIRC3/FOS/CXCL1/CXCL2/CXCL3/ICAM1/IL1B/IL6/PTGS2/CCL2/CCL5/TNFRSF1B/VCAM1/SOCS3	14
KEGG	hsa04620	Toll-like receptor signaling pathway	8/167	104/8076	0.00135098	0.00650927	0.00491265	CD14/FOS/IL1B/IL6/CXCL8/CCL5/SPP1/LY96	8

## Sheet: Table S9
	TCGA-GBM-IDHwt																												CTPAC-GBM-IDHwt
PANoScore	Sample	Step1 Release of cancer cell antigens	Step2 Cancer antigen presentation	Step3 Priming and activation	Step4 Trafficking of immune cells to tumors	Step4.T cell.recruiting	Step4.CD4 T cell.recruiting	Step4.CD8 T cell.recruiting	Step4.Th1 cell.recruiting	Step4.Dendritic cell.recruiting	Step4.Th22 cell.recruiting	Step4.Macrophage.recruiting	Step4.Monocyte.recruiting	Step4.Neutrophil.recruiting	Step4.NK cell.recruiting	Step4.Eosinophil.recruiting	Step4.Basophil.recruiting	Step4.Th17 cell.recruiting	Step4.B cell.recruiting	Step4.Th2 cell.recruiting	Step4.Treg cell.recruiting	Step4.MDSC.recruiting	Step5 Infiltration of immune cells into tumors	Step6 Recognition of cancer cells by T cells	Step7 Killing of cancer cells	Overall anti-cancer immune activity		PANoScore	Steps	Step1 Release of cancer cell antigens	Step2 Cancer antigen presentation	Step3 Priming and activation	Step4 Trafficking of immune cells to tumors	Step4.T cell.recruiting	Step4.CD4 T cell.recruiting	Step4.CD8 T cell.recruiting	Step4.Th1 cell.recruiting	Step4.Dendritic cell.recruiting	Step4.Th22 cell.recruiting	Step4.Macrophage.recruiting	Step4.Monocyte.recruiting	Step4.Neutrophil.recruiting	Step4.NK cell.recruiting	Step4.Eosinophil.recruiting	Step4.Basophil.recruiting	Step4.Th17 cell.recruiting	Step4.B cell.recruiting	Step4.Th2 cell.recruiting	Step4.Treg cell.recruiting
0.355089	TCGA-02-0047-01A-01R-1849-01	4.772	-0.169	-6.579	-20.835	-1.765	0.516	0.406	-1.696	-0.897	-1.62	0.642	1.64	-2.272	0.396	-4.086	-2.686	-0.572	-1.396	-1.824	-3.77	-1.851	-0.898	5.365	-2.558	-41.737		0.37495	C3L-00104	0.985	0.504	1.658	-21.234	-2.991	-1.385	-0.811	-2.387	-1.747	-0.207	0.235	0.914	-1.279	-1.25	-2.769	-1.884	0.882	-0.238	-2.835	-2.991
0.855574	TCGA-02-0055-01A-01R-1849-01	5.716	1.852	-3.175	3.806	0.123	0.082	-0.102	-0.006	0.39	-0.365	3.248	1.14	3.634	0.397	1.158	-1.384	1.744	0.284	-1.95	-4.02	-0.567	0.046	0.115	0.649	12.815		0.454929	C3L-00365	1.564	0.469	0.299	-12.474	-3.31	-0.847	0.298	-0.274	-1.063	-0.455	1.679	-1.065	0.815	-0.013	-1.707	-0.799	1.017	-0.962	-2.894	-2.802
0.355276	TCGA-02-2485-01A-01R-1849-01	4.771	1.592	-4.811	-11.519	0.618	-1.105	-1.202	-0.723	-0.92	-1.864	1.689	0.67	-0.329	0.473	-2.692	-1.714	0.672	0.141	-0.507	-2.873	-1.853	-1.716	2.876	0.513	-19.813		0.537458	C3L-00674	2.344	1.433	-0.082	-15.038	-2.529	0.122	0.841	-0.442	-1.456	-0.576	1.312	-0.115	0.101	0.375	-2.014	-0.972	-0.835	-1.333	-3.484	-2.944
0.816347	TCGA-02-2486-01A-01R-1849-01	5.837	0.022	-3.425	-10.376	-0.06	-0.533	-0.127	-0.318	-1.043	-1.113	2.092	0.912	-0.543	0.46	-1.913	-0.9	-1.198	-0.469	-2.016	-3.018	-0.589	0.518	-0.634	-0.016	-18.45		0.144323	C3L-00677	1.102	-0.172	0.979	-26.323	-2.945	-1.005	-1.769	-3.059	-1.917	-2.111	1.323	0.635	-2.122	-1.594	-3.189	-2.319	0.147	-1.463	-2.998	-2.299
0.370909	TCGA-06-0125-01A-01R-1849-01	4.559	0.846	-3.56	-21.646	-2.886	-0.009	0.088	-1.344	-2.747	-1.507	-1.213	0.989	-0.574	-1.121	-2.941	-2	0.693	-1.005	-1.696	-3.466	-0.907	-2.641	3.763	-0.867	-41.192		0.18101	C3L-01040	1.263	-0.029	0.926	-24.162	-3.038	-1.176	-1.514	-2.049	-1.556	-1.662	-0.744	0.907	-2.194	-1.146	-2.199	-1.097	0.824	-1.283	-2.988	-2.911
0.40767	TCGA-06-0125-02A-11R-2005-01	4.895	-0.646	-4.949	-15.005	-0.339	0.465	0.884	-0.736	0.754	-1.258	1.471	1.054	-0.878	-0.89	-3.5	-2.165	-1.493	-1.623	-2.073	-3.677	-1.001	-1.222	3.194	-1.643	-30.381		0.694062	C3L-01043	2.253	0.796	-0.973	-8.453	-1.869	-0.27	-0.447	-1.304	-0.278	0.583	2.558	0.053	1.835	-1.356	-1.425	-0.798	0.869	-0.533	-3.065	-2.403
0.955394	TCGA-06-0130-01A-01R-1849-01	5.308	1.129	-0.361	4.85	0.588	-0.24	1.742	2.195	0.984	-1.25	3.915	-0.15	-1.544	3.333	-1.075	0.373	0.046	0.629	-0.836	-3.235	-0.625	0.863	1.431	0.977	19.047		0.319716	C3L-01045	1.945	-0.165	-0.155	-14.93	-3.225	-0.295	-0.005	-1.472	-1.266	-0.684	1.647	-0.972	0.94	-0.752	-1.661	-0.608	1.06	-2.034	-2.931	-2.493
0.460283	TCGA-06-0132-01A-02R-1849-01	4.892	-0.277	-7.562	-2.792	-0.221	0.777	-0.405	0.625	-0.178	0.357	2.92	0.898	0.692	0.719	-2.195	-0.739	0.121	-1.232	-1.896	-3.805	0.77	1.354	4.241	-0.591	-3.527		0.897891	C3L-01046	1.644	-0.337	-0.607	-8.347	-2.554	-0.011	-0.218	-0.907	-0.798	-0.865	2.73	0.371	-0.123	-0.414	-1.082	-0.085	0.206	-0.339	-2.857	-2.42
0.46538	TCGA-06-0138-01A-02R-1849-01	4.717	-0.848	-5.922	-7.122	-1.45	-0.419	-1.036	0.505	0.458	0.509	2.968	0.635	1.048	0.612	-2.82	-1.527	-0.255	-0.883	-1.582	-2.942	-0.943	-0.266	2.819	-1.766	-15.51		0.608557	C3L-01048	1.492	-0.036	-0.007	-18.441	-2.526	0.426	-0.735	-0.953	-2.09	-1.491	1.297	-0.571	0.216	-0.591	-2.033	-1.141	0.734	-2.099	-3.522	-3.206
0.924166	TCGA-06-0139-01A-01R-1849-01	5.749	3.066	-0.798	10.736	0.732	-0.235	2.035	0.668	0.654	-0.323	3.124	1.979	4.404	1.937	-1.886	-0.699	2.045	0.037	-1.629	-2.907	0.8	1.529	0.879	1.012	32.909		0.761603	C3L-01049	2.286	0.808	0.036	-7.935	-0.595	-1.031	0.958	0.985	-1.152	-1.546	2.248	-0.231	-0.577	1.098	-0.454	-0.378	-0.06	-0.114	-3.496	-3.206
0.705668	TCGA-06-0141-01A-01R-1849-01	4.853	-1.111	-5.756	-3.436	0.462	-0.249	-1.429	-0.279	0.953	0.295	1.479	0.902	1.762	-1.163	-1.224	0.005	0.383	-1.165	-1.012	-2.81	-0.346	0.34	2.314	0.057	-6.175		0.164699	C3L-01061	0.554	-1.175	0.92	-27.601	-3.982	-0.935	-1.56	-2.482	-1.682	-1.009	-0.294	0.395	-2.142	-1.964	-2.233	-1.222	-0.254	-1.409	-3.346	-2.993
0.681599	TCGA-06-0152-02A-01R-2005-01	5.027	-0.182	-5.977	5.127	0.129	2.216	2.116	2.284	1.112	-0.967	1.449	0.96	-0.76	2.467	-2.496	-1.306	-1.366	-0.334	0.122	0.514	-1.013	-1.743	0.155	-0.572	6.962		0.829084	C3L-01142	0.675	2.832	-3.507	-10.062	-1.846	0.257	1.046	-0.817	-0.678	-0.506	2.544	-0.19	-1.816	-0.191	-1.614	-0.382	-1.245	-0.461	-1.819	-2.237
0.387191	TCGA-06-0157-01A-01R-1849-01	4.116	-0.633	-5.412	-19.016	-1.651	-0.038	0.152	-1.146	-1.231	-1.355	-0.373	0.577	-2.258	-0.364	-2.943	-1.653	0.991	-0.683	-1.964	-3.745	-1.332	-1.083	4.736	0.418	-35.89		0.52471	C3L-01146	1.806	0.977	0.006	-15.013	-3.008	-0.628	0.594	-2.537	-1.637	-0.726	1.837	-0.429	0.248	-1.7	-1.553	-0.492	0.693	-0.847	-2.638	-2.901
0.50036	TCGA-06-0158-01A-01R-1849-01	5.1	-0.05	-6.906	-14.726	-0.804	0.829	0.972	-1.189	0.01	-1.988	1.069	1.673	-1.836	1.162	-3.549	-2.129	-1.474	-1.244	-1.739	-3.895	-0.594	-0.299	3.867	-1.506	-29.246		0.0965151	C3L-01149	0.35	-0.93	1.313	-25.009	-3.511	-0.414	-2.222	-1.944	-2.496	-1.992	0.558	-0.747	-1.635	-1.846	-2.226	-1.078	0.698	-0.574	-2.139	-2.603
0.609494	TCGA-06-0168-01A-01R-1849-01	5.421	0.259	-7.842	-5.541	0.074	0.088	-0.852	0.687	0.718	-0.438	1.681	1.473	0.24	-0.721	-3.166	-1.887	-0.687	0.453	-0.931	-2.82	0.547	-0.051	1.752	-0.369	-11.912		0.33734	C3L-01154	1.201	-0.256	0.191	-9.282	-1.826	0.443	1.087	-0.289	-1.502	-1.143	2.067	0.546	-1.365	1.129	-1.943	-0.877	0.92	-0.793	-2.86	-2.78
0.808054	TCGA-06-0171-02A-11R-2005-01	5.44	3.953	-2.006	3.27	-0.204	0.689	1.042	0.832	1.177	-0.729	3.736	0.699	0.791	1.546	-2.347	-1.315	1.963	-0.329	-1.45	-3.164	0.333	1.441	1.379	-1.069	15.678		0.413041	C3L-01155	0.814	0.032	0.134	-12.939	-2.792	-0.202	0.245	-0.698	-1.665	-1.166	2.219	-0.202	1.154	0.095	-2.806	-1.425	0.816	-0.971	-2.79	-2.894
0.128176	TCGA-06-0174-01A-01R-1849-01	4.835	0.939	-4.017	-29.119	-3.238	-1.034	-1.565	-2.655	-1.917	-1.568	-0.821	0.073	-1.818	-1.797	-3.157	-1.708	0.689	-1.11	-1.992	-4.042	-1.459	-2.097	5.71	-0.529	-53.397		0.220794	C3L-01156	0.882	-0.027	0.126	-23.81	-3.039	-1.1	-0.717	-1.523	-1.375	-0.917	-0.916	0.287	-2.239	-0.661	-2.127	-1.241	0.205	-1.656	-2.813	-3.24
0.436511	TCGA-06-0178-01A-01R-1849-01	4.247	-0.336	-5.98	-10.784	-1.393	-0.378	0.512	-0.135	0.351	-1.536	2.294	0.394	-0.242	0.358	-2.466	-1.226	-1.011	-1.172	-0.984	-2.879	-1.271	0.939	5.372	-1.902	-19.228		0.316688	C3L-01157	1.306	1.058	0.371	-23.949	-3.46	0.109	-0.925	-2.449	-1.777	-1.351	1.025	-1.032	-2.459	-1.524	-2.235	-1.18	0.687	-1.29	-2.452	-2.835
0.665533	TCGA-06-0184-01A-01R-1849-01	5.154	-0.112	-4.709	-10.286	0.329	0.112	0.493	-1.235	-0.397	-1.407	2.282	-0.004	-2.315	-0.827	-0.867	0.37	-0.845	-1.017	-1.102	-3.104	-0.752	1.506	0.916	-0.995	-18.812		0.342573	C3L-01327	1.389	0.236	0.305	-18.158	-3.096	-0.698	-0.18	-1.136	-1.19	-1.152	-0.028	-1.243	0.049	-0.342	-2.073	-1.044	0.898	-1.427	-2.646	-3.115
0.599504	TCGA-06-0187-01A-01R-1849-01	4.94	0.314	-6.339	-9.352	-1.416	0.544	-0.631	0.002	-0.967	0.345	0.567	1.544	-0.832	1.114	-2.27	-1.358	-0.892	-0.707	-1.321	-3.168	0.094	-1.563	1.279	-1.921	-21.994		0.458238	C3L-01834	1.943	-0.286	-1.123	-18.736	-2.833	0.147	-0.336	-2.73	-1.38	-1.398	1.663	0.432	0.335	-1.34	-2.041	-1.063	-0.826	-1.373	-2.908	-3.107
0.663924	TCGA-06-0190-01A-01R-1849-01	5.273	-1.053	-6.054	-3.706	-0.043	0.448	-1.046	-1.337	0.849	1.329	3.4	1.032	1.667	0.089	-1.919	-1.035	0.538	-1.244	-1.61	-3.87	-0.954	-0.504	2.167	0.365	-7.218		0.505127	C3L-01887	1.074	-0.018	0.905	-18.996	-2.326	1.139	-0.348	0.666	-1.466	-1.602	-0.895	-0.398	-2.702	0.367	-2.148	-1.048	-0.389	-1.566	-2.729	-3.083
0.777644	TCGA-06-0190-02A-01R-2005-01	5.13	-0.55	-1.742	0.474	0.379	0.171	-0.304	-0.238	0.583	-0.397	1.541	0.612	1.534	-1.377	0.706	0.02	1.44	0.999	-1.264	-3.284	-0.647	-1.003	2.268	0.079	5.13		0.88558	C3L-02465	2.177	0.634	-1.96	-8.127	-0.904	1.161	0.471	-1.281	-0.441	-0.101	2.312	0.765	0.829	-0.243	-1.933	-0.94	-1.056	-0.333	-2.184	-2.792
0.576151	TCGA-06-0210-01A-01R-1849-01	5.016	0.287	-6.648	-13.563	-1.941	-0.059	0.626	-2.323	-0.843	0.633	0.749	0.753	-0.414	-0.809	-2.798	-1.55	-0.475	-0.638	-1.73	-3.61	0.866	-0.625	4.352	-2.026	-26.77		0.240258	C3L-02504	1.268	-0.754	0.29	-21.796	-3.704	-0.134	-0.716	-1.721	-1.296	-1.051	1.284	-0.678	-1.741	-1.135	-2.775	-1.506	1.152	-1.628	-3.014	-2.822
0.639598	TCGA-06-0210-02A-01R-2005-01	4.967	1.053	-6.857	-10.886	0.359	0.613	-1.032	-0.31	-1.444	-0.375	1.883	0.873	-1.35	-0.934	-2.942	-1.597	-0.112	-0.532	-1.059	-2.982	0.055	-0.642	2.47	-0.425	-21.206		0.282897	C3L-02542	1.727	0.212	0.666	-20.418	-3.122	0.274	-1.109	0.041	-1.225	-1.285	1.142	-0.921	-2.573	-0.351	-1.921	-1.107	0.438	-1.699	-3.25	-3.035
0.530331	TCGA-06-0211-01A-01R-1849-01	4.949	-0.129	-4.689	-5.296	-0.716	0.212	-0.36	-0.36	0.125	-0.437	0.969	1.137	-0.063	1.151	-2.219	-1.011	0.169	-0.39	0.043	-2.183	-1.363	-2.032	2.183	-0.011	-10.321		0.340612	C3L-02642	1.64	0.668	-0.135	-20.513	-3.695	1.046	-0.998	-0.699	-1.744	-1.538	0.569	0.294	-2.259	-0.596	-2.164	-1.539	0.475	-1.286	-2.784	-3.045
0.356816	TCGA-06-0211-01B-01R-1849-01	4.449	-0.683	-4.61	-23.455	-3.023	-0.135	0.226	-0.952	-2.662	-1.594	1.009	-0.052	-2.723	-1.003	-2.899	-1.692	0.595	-1.529	-1.899	-3.874	-1.248	-1.311	4.519	1.564	-42.982		0.459351	C3L-02704	1.258	0.091	-0.071	-10.877	-2.186	0.69	-1.189	-0.368	-1.152	-0.662	1.665	0.441	-0.809	1.189	-2.159	-1.063	0.966	-1.135	-2.464	-2.358
0.59533	TCGA-06-0211-02A-02R-2005-01	5.148	-0.423	-4.87	0.794	0.398	0.245	0.606	1.172	-1.416	-0.266	1.843	0.981	1.517	0.174	-1.115	-0.052	1.029	-0.215	-0.693	-2.508	-0.906	-1.529	2.529	-1.098	1.345		0.482878	C3L-02705	1.411	0.61	-0.229	-16.498	-2.783	0.083	-1.196	0.885	-1.499	-1.195	1.473	-0.775	-1.036	-1.466	-2.062	-0.923	-0.706	-1.314	-1.577	-2.519
0.627882	TCGA-06-0219-01A-01R-1849-01	4.685	-0.925	-6.094	-10.823	0.007	-0.893	-0.924	-0.871	-0.395	-0.837	2.002	0.306	-0.073	0.55	-2.352	-1.285	1.084	-0.979	-1.759	-3.193	-1.211	-0.284	2.055	-2.285	-24.494		0.310175	C3L-02707	1.023	0.231	-0.03	-21.464	-3.055	-0.701	-0.072	-0.547	-1.507	-1.545	1.188	-0.532	-3.203	0.066	-2.714	-1.718	0.539	-1.286	-2.734	-3.177
0.352006	TCGA-06-0238-01A-02R-1849-01	5.24	-1.014	-7.351	-6.92	-1.185	-0.114	1.319	0.384	0.422	-1.29	2.257	0.139	-0.143	0.576	-1.909	-0.688	-1.451	-0.055	-0.679	-3.162	-1.341	0.307	4.146	-1.585	-14.097		0.665504	C3L-02955	2.319	-1.19	-3.445	-10.553	-2.279	0.15	1.138	-1.364	-0.896	0.361	2.189	0.052	-1.381	-0.743	-1.7	-0.48	0.221	-0.534	-2.946	-2.93
0.759755	TCGA-06-0644-01A-02R-1849-01	4.865	-0.171	-3.475	-4.416	-0.268	-0.022	1.082	-0.573	0.151	-0.214	1.16	1.065	-0.607	-1.527	0.541	-1.239	-0.391	-0.38	-0.848	-2.752	0.406	-1.574	1.435	0.391	-7.361		0.113673	C3L-02970	1.303	0.222	0.534	-20.664	-3.674	0.972	-0.939	-1.453	-1.329	-0.924	-0.522	0.178	-0.199	-0.978	-2.692	-1.744	0.195	-1.339	-2.814	-3.029
0.666228	TCGA-06-0645-01A-01R-1849-01	5.681	2.859	-6.231	1.311	-1.093	0.725	0.138	0.26	0.229	1.319	3.061	1.527	1.868	0.624	-2.13	-0.921	0.791	-0.755	-1.78	-3.383	0.831	-0.272	2.312	0.224	7.195		0.317286	C3L-03260	0.603	0.035	0.955	-29.414	-3.943	0.868	-1.829	-2.631	-1.789	-1.343	-1.238	-0.77	-3.415	-2.003	-2.886	-1.626	0.582	-1.167	-2.429	-3.257
0.501907	TCGA-06-0646-01A-01R-1849-01	5.049	0.533	-6.996	-6.294	1.06	0.255	0.909	-0.697	0.151	-2.156	3.04	0.964	0.584	0.111	-3.48	-2.094	1.122	-1.329	-2.103	-3.249	0.618	-1.443	2.792	-3.188	-15.841		0.424252	C3L-03266	1.87	0.66	0.319	-12.007	-3.277	-0.635	0.839	0.348	-1.038	-0.873	1.455	-0.857	-0.156	0.953	-1.922	-0.861	0.98	-1.514	-2.868	-2.776
0.534678	TCGA-06-0649-01B-01R-1849-01	4.43	0.101	-6.236	-8.646	0.195	0.329	0.883	-1.664	-1.254	-0.333	1.794	0.957	0.57	-1.096	-2.626	-1.318	0.172	-0.311	-1.332	-3.237	-0.375	-0.305	3.788	-2.762	-18.276		0.387073	C3L-03387	1.736	0.277	0.722	-16.272	-1.982	0.711	-0.757	0.911	-1.305	-1.466	0.089	-0.362	-0.935	-0.796	-2.023	-1.195	0.261	-1.27	-2.541	-2.967
0.163505	TCGA-06-0686-01A-01R-1849-01	4.846	1.377	-5.201	-18.819	-1.549	-0.373	-1.045	-2.76	-0.365	-1.582	0.327	0.33	-1.748	-0.333	-2.224	-0.911	0.826	-0.607	-1.759	-3.626	-1.42	-1.841	5.448	-0.079	-33.088		0.180226	C3L-03390	0.276	-0.21	0.507	-21.432	-3.407	-0.691	-1.086	-1.804	-1.431	-1.044	0.428	-0.781	-0.697	-0.835	-1.988	-0.96	0.481	-1.11	-2.864	-3.255
0.531751	TCGA-06-0743-01A-01R-1849-01	4.143	-0.827	-5.647	-11.171	-0.566	-0.344	0.432	-0.68	-0.161	-0.952	0.52	0.811	-0.03	0.761	-2.893	-1.703	-1.368	0.403	-1.222	-2.998	-1.181	-1.091	5.1	-1.377	-22.041		0.673914	C3L-03392	1.233	1.055	-2.037	-6.808	-2.409	0.378	-1.452	-0.461	-0.802	-0.462	2.189	0.567	1.342	0.241	-1.349	-0.219	-0.405	-0.747	-1.505	-2.111
0.350755	TCGA-06-0744-01A-01R-1849-01	4.047	-1.223	-4.856	-15.655	-0.641	0.148	-0.003	-1.157	-0.042	-2.184	0.225	0.513	-2.319	1.03	-2.757	-1.38	0.938	-0.64	-1.852	-3.754	-1.78	-1.87	5.704	0.539	-28.969		0.660881	C3L-03400	1.963	2.053	-1.608	0.781	-0.3	0.937	0.49	0.667	-0.479	-0.923	2.246	0.841	2.084	-1.358	-1.051	-0.151	0.847	0.923	-1.531	-2.056
0.445572	TCGA-06-0745-01A-01R-1849-01	4.99	-0.781	-4.783	-6.607	0.703	-0.024	1.143	-0.024	-0.807	-0.987	2.15	0.496	-0.525	-0.051	-2.144	-1.179	1.08	-0.467	-1.713	-3.032	-1.226	-0.781	5.513	-1.018	-10.074		0.29367	C3L-03405	1.509	-0.289	0.192	-8.834	-3.122	1.026	0.273	0.384	-1.173	-0.812	1.393	-0.367	-1.317	0.807	-0.408	0.468	1.005	-1.075	-2.834	-3.145
0.34964	TCGA-06-0747-01A-01R-1849-01	4.342	-0.862	-4.488	-15.312	-0.577	0.573	0.168	-1.216	0.64	-2.103	0.239	-0.032	-1.648	0.948	-3.381	-2.135	0.465	-0.827	-1.737	-3.54	-1.149	-0.751	4.449	0.45	-27.484		0.662984	C3L-03407	1.261	1.499	-2.67	-14.356	-2.972	0.076	0.308	-2.332	-0.877	-0.197	2.319	-0.217	0.91	-1.52	-1.909	-0.699	-1.302	-0.637	-2.678	-2.92
0.42512	TCGA-06-0749-01A-01R-1849-01	5.083	-1.097	-7.348	-14.826	-1.29	0.441	-0.11	-2.091	0.115	-1.769	2.438	0.458	-2.755	-0.612	-3.08	-1.729	0.837	0.077	-1.421	-2.835	-1.5	2.741	3.639	0.743	-25.891		0.53037	C3L-03681	1.579	0.375	-0.572	-12.485	-2.296	0.251	-0.82	1.044	-1.177	-1.181	1.693	-0.129	0.425	-1.008	-2.563	-1.368	0.865	-1.024	-2.39	-2.685
0.658015	TCGA-06-0750-01A-01R-1849-01	5.13	-0.377	-5.315	-4.891	-1.089	0.136	0.469	0.268	-0.307	-0.56	2.58	1.227	-0.807	1.727	-2.208	-1.048	-0.476	-0.001	-1.806	-3.087	0.091	0.265	2.773	0.202	-7.104		0.56466	C3L-03727	1.711	0.771	-0.102	-12.275	-2.753	-0.696	-1.343	0.787	-1.354	-1.096	1.937	-0.372	-0.163	1.21	-2.175	-1.062	1.303	-1.143	-2.464	-2.638
0.623624	TCGA-06-0878-01A-01R-1849-01	5.218	0.161	-5.152	-4.223	-0.939	0.415	-0.03	0.743	0.163	1.236	1.285	2.118	0.636	-0.715	-2.357	-0.975	-0.081	-1.21	-1.671	-3.599	0.758	-1.878	2.433	-0.068	-7.732		0.443548	C3L-03728	1.515	1.675	-1.104	-22.415	-2.935	-0.36	-0.959	-2.223	-1.456	-1.324	0.578	0.541	-3.283	-1.472	-1.809	-0.902	0.79	-1.226	-2.593	-3.382
0.618755	TCGA-06-0882-01A-01R-1849-01	4.883	0.372	-6.464	-11.08	-0.698	0.262	0.707	-1.377	0.987	-0.699	1.483	0.8	0.869	1.143	-3.134	-2.042	-1.116	-2.008	-2.02	-3.773	-0.464	0.925	4.76	-2.752	-20.436		0.512984	C3L-03744	1.693	-0.07	-0.079	-22.387	-3.757	-0.653	-1.27	-2.834	-1.589	-0.751	1.31	-0.899	1.09	-1.789	-1.903	-1.091	-1.395	-1.294	-2.532	-3.285
0.497337	TCGA-06-1804-01A-01R-1849-01	4.312	-0.639	-5.649	-23.323	-2.678	-0.789	0.476	0.154	-3.241	-2.805	1.297	-0.468	-0.91	-0.642	-3.417	-2.136	-0.982	-1.29	-2.307	-4.319	0.734	-0.937	3.417	-1.206	-47.348		0.530833	C3L-03748	2.05	-0.1	-0.216	-20.014	-3.562	-0.599	-0.54	-2.126	-1.404	-1.149	2.425	-0.492	0.241	-1.494	-2.041	-0.817	-1.212	-1.007	-3.135	-2.723
0.632323	TCGA-06-2557-01A-01R-1849-01	4.754	0.968	-3.79	-13.61	-0.533	1.03	-0.26	-0.85	0.076	-1.562	2.922	0.643	-3.844	1.111	-3.337	-2.048	-0.464	-0.507	-1.175	-3.608	-1.204	0.611	2.209	-2.535	-25.003		0.308766	C3L-03968	1.156	0.442	-2.224	-17.33	-2.384	-0.439	-0.197	-0.882	-0.677	-1.093	0.551	-1.247	-1.926	-0.827	-1.399	-0.47	-0.219	-0.922	-2.67	-2.495
0.246657	TCGA-06-2558-01A-01R-1849-01	4.515	-0.392	-4.319	-24.761	-2.057	-0.518	-1.203	-3.338	-0.566	-1.454	0.152	0.314	-1.934	-0.893	-2.234	-1.149	-1.219	-1.041	-2.217	-3.934	-1.47	-0.959	4.825	-1.536	-47.388		0.313557	C3L-04084	1.367	-0.025	0.731	-21.908	-3.026	-1.406	-0.638	0.147	-1.151	-1.323	-0.125	-1.306	-1.972	0.078	-2.108	-1.061	-0.061	-1.555	-2.835	-2.91
0.222348	TCGA-06-2559-01A-01R-1849-01	5.283	-0.691	-4.396	-25.225	-2.961	-0.852	-0.579	-1.408	-1.723	-1.584	-0.5	0.21	-1.592	-1.148	-2.818	-1.808	-1.349	-1.158	-1.418	-3.126	-1.411	-2.038	3.722	-1.173	-49.743		0.436123	C3N-00661	1.378	1.277	-0.729	-17.179	-3.167	-0.025	0.311	-1.898	-1.149	0.122	1.807	-0.07	-1.022	-1.008	-1.934	-0.879	-1.157	-1.842	-2.732	-3.007
0.494996	TCGA-06-2561-01A-02R-1849-01	4.721	0.534	-7.292	-14.578	-1.692	0.174	0.81	-0.891	-0.134	-1.571	1.08	0.928	-2.907	0.899	-2.817	-1.754	1.035	-2.379	-1.241	-2.71	-1.408	1.146	3.857	-1.322	-27.512		0.1841	C3N-00662	1.263	-0.015	0.822	-23.412	-3.025	-1.105	-1.188	-2.143	-0.901	-1.331	0.749	-0.357	-1.923	-1.278	-2.822	-1.583	1.144	-1.09	-2.935	-2.899
0.557563	TCGA-06-2562-01A-01R-1849-01	4.962	0.224	-6.503	-13.284	-1.773	0.419	0.765	-2.447	-0.772	0.118	0.521	1.903	-0.548	-0.497	-2.141	-1.17	-0.524	-1.41	-1.979	-3.707	-0.042	-1.017	1.953	-0.592	-27.541		0.621592	C3N-00665	1.858	0.985	-0.658	-12.16	-2.498	0.124	-0.618	0.142	-1.135	0.831	2.189	0.372	-0.144	-1.547	-1.846	-0.662	-1.073	-1.441	-2.922	-2.662
0.597679	TCGA-06-2563-01A-01R-1849-01	5.086	-0.273	-5.593	-19.863	-1.271	0.132	-0.173	-0.316	-0.638	-2.101	-0.476	0.196	-2.809	-0.365	-2.455	-1.354	0.404	-1.64	-1.907	-3.861	-1.229	-0.961	1.379	-1.372	-41.46		0.610697	C3N-01192	1.825	1.56	0.515	-16.614	-3.252	-0.832	-0.009	-1.687	-0.929	-0.289	1.985	-0.453	-0.973	-1.115	-1.389	-0.426	-0.614	-1.56	-2.63	-3.155
0.475211	TCGA-06-2564-01A-01R-1849-01	4.789	-0.412	-6.432	-25.16	-3.06	0.015	-0.32	-2.297	-1.838	-1.733	-0.161	0.666	-3.127	-1.419	-2.772	-1.692	0.058	-1.425	-1.687	-3.31	-1.058	-1.117	1.357	-0.461	-52.596		0.663517	C3N-01196	1.33	-0.555	-0.626	-19.776	-3.184	-1.395	-0.49	0.337	-1.805	-1.215	0.674	-1.41	-2.008	0.268	-1.938	-1.022	0.544	-1.601	-2.287	-2.759
0.452056	TCGA-06-2565-01A-01R-1849-01	4.479	-0.674	-3.849	-16.324	-2.208	-0.059	1.037	0.218	-1.331	-1.6	-0.429	0.715	-2.991	0.402	-1.773	-0.829	0.928	-1.294	-1.914	-3.797	-1.399	-1.006	4.007	-1.466	-31.157		0.314898	C3N-01334	1.499	1.2	-0.054	-20.352	-3.189	-0.281	-0.016	-2.061	-1.587	-0.625	1.402	-0.68	-0.548	-0.901	-2.372	-1.537	-0.938	-1.439	-2.742	-2.571
0.673916	TCGA-06-2567-01A-01R-1849-01	4.904	0.732	-6.28	-10.329	0.738	-0.23	-1.474	0.727	-1.171	-1.965	2.413	0.462	-0.556	-0.161	-2.75	-1.716	-0.879	0.906	-1.823	-3.299	0.449	-1.076	1.586	-1.149	-21.941		0.791608	C3N-01364	2.233	-0.199	-3.554	-11.479	-2.12	-0.27	0.592	0.426	-1.117	-0.729	1.617	-0.319	-0.589	0.641	-1.264	-0.354	-0.368	-1.237	-2.923	-3.403
0.378059	TCGA-06-2569-01A-01R-1849-01	4.343	-0.731	-1.588	-32.107	-3.749	-0.48	-3.61	-3.143	-1.628	-1.567	0.746	-1.228	-4.251	-2.493	-1.827	-1.12	0.271	-0.609	-1.98	-3.259	-2.18	0.978	3.272	-0.413	-58.353		0.406877	C3N-01366	1.828	0.099	0.083	-20.061	-3.385	1.038	-1.164	-1.838	-1.299	-0.473	1.5	-0.014	-1.073	-0.877	-2.012	-0.993	-1.444	-1.461	-3.778	-3.172
0.552662	TCGA-06-5408-01A-01R-1849-01	4.98	-0.133	-5.152	-18.946	-1.911	-0.069	-1.475	-0.26	-2.629	-0.424	-0.439	0.766	0.346	-0.32	-3.291	-1.959	-0.631	1.06	-2.338	-4.44	-0.932	-1.628	4.816	-2.217	-37.226		0.660745	C3N-01367	1.238	0.418	-0.464	-12.12	-2.838	-0.377	0.891	-0.242	-1.351	-0.747	1.911	-0.379	0.513	0.008	-2.272	-1.124	-0.931	-0.53	-2.65	-2.424
0.831728	TCGA-06-5410-01A-01R-1849-01	5.397	3.489	-3.808	2.389	0.955	0.37	-0.429	-1.05	-0.528	-0.55	2.587	1.88	2.347	-0.709	-0.805	0.451	1.289	-0.253	-0.28	-2.517	-0.369	1.193	1.23	0.265	12.544		0.347379	C3N-01368	0.739	-0.199	-0.174	-22.423	-3.219	-0.383	-0.333	-1.968	-1.674	-1.112	0.485	-0.589	-0.153	-0.749	-2.41	-1.451	-1.274	-1.172	-3.133	-3.003
0.23215	TCGA-06-5411-01A-01R-1849-01	4.527	-0.864	-5.246	-15.51	-0.721	0.121	-0.092	-1.827	0.257	-0.848	0.686	0.516	-0.586	0.763	-2.997	-1.614	-1.421	-1.326	-1.643	-3.771	-1.007	-0.102	4.889	-1.166	-28.982		0.733667	C3N-01369	1.98	-0.951	-2.779	-8.093	-2.545	-0.069	-1.017	-2.128	-0.515	-0.876	2.114	0.18	2.413	-1.618	0.023	0.929	1.525	-0.914	-3.079	-2.854
0.785148	TCGA-06-5412-01A-01R-1849-01	5.461	0.187	-4.857	-0.96	1.119	0.001	-0.416	1.109	0.104	0.352	2.825	0.99	1.01	0.67	-1.765	-0.532	0.092	-1.076	-1.598	-3.679	-0.166	0.932	2.293	-0.808	1.288		0.627123	C3N-01505	1.675	2.64	-0.62	-21.365	-3.423	-0.783	-0.315	-1.411	-1.152	-0.849	1.745	-0.871	-1.223	-1.085	-2.083	-0.985	-1.345	-2.01	-2.666	-3.163
0.465576	TCGA-06-5413-01A-01R-1849-01	4.547	-0.97	-5.42	-9.929	-1.206	0.045	0.955	-0.082	-0.132	-1.04	0.538	0.523	-1.316	1.242	-2.361	-1.219	-0.421	-0.379	-1.766	-3.765	0.455	-1.332	4.192	-1.109	-19.95		0.50259	C3N-01515	1.943	0.549	-0.465	-14.187	-1.972	-0.852	0.734	-1.6	-1.452	-1.228	2.386	-0.206	0.33	-0.957	-2.16	-1.204	0.762	-1.221	-3.722	-2.753
0.692593	TCGA-06-5414-01A-01R-1849-01	5.061	0.191	-5.748	-14.99	-2.031	0.466	0.114	-1.414	-1.076	0.606	0.039	0.801	-1.17	-1.118	-2.722	-1.571	-1.156	-1.097	-0.998	-2.604	-0.059	-0.739	4.012	-1.472	-28.675		0.499863	C3N-01517	0.986	-0.242	0.145	-18.787	-2.561	-0.74	-0.934	-1.678	-1.219	-1.331	-0.046	0.64	-0.254	-1	-1.348	-0.386	-1.277	-0.547	-3.205	-2.803
0.589426	TCGA-06-5418-01A-01R-1849-01	4.772	-0.369	-5.473	-13.149	-1.914	-0.399	1.086	-1.361	-0.435	0.781	0.868	0.297	-1.142	0.077	-2.746	-1.533	-0.699	-0.292	-1.668	-3.474	-0.595	-1.49	3.928	-2.1	-27.03		0.655418	C3N-01518	1.93	1.278	-2.089	-10.064	-2.889	-0.045	0.639	-1.459	-0.95	0.389	2.462	0.957	1.087	-0.325	-1.704	-0.779	-0.8	-0.936	-2.572	-2.26
0.460827	TCGA-06-5856-01A-01R-1849-01	4.803	-0.541	-5.914	-17.866	-2.251	-0.137	0.119	-1.024	-1.324	-1.011	-0.056	0.503	-1.237	-0.144	-2.679	-1.433	1.224	-1.348	-1.789	-3.914	-1.365	-1.405	4.842	1.584	-32.363		0.488096	C3N-01798	1.44	1.386	0.37	-16.598	-2.62	-0.285	-1.437	0.314	-1.054	-0.93	1.747	-0.287	-1.078	0.768	-2.14	-1.079	-1.39	-0.888	-2.723	-2.872
0.420109	TCGA-06-5858-01A-01R-1849-01	4.912	0.029	-6.333	-19.069	-1.377	-0.416	-0.051	-1.199	-0.139	-1.788	0.414	-0.275	-2.68	0.472	-2.916	-1.563	-0.356	-0.904	-1.632	-3.494	-1.165	-1.463	4.04	-2.169	-39.122		0.149216	C3N-01814	1.078	0.311	0.63	-27.266	-3.127	-1.465	-1.179	-2.409	-1.293	-1.481	0.534	-0.41	-2.671	-1.405	-2.57	-1.455	0.397	-1.196	-3.442	-3.182
0.531286	TCGA-06-5859-01A-01R-1849-01	5.07	-0.258	-6.437	-14.904	-0.314	-0.688	0.312	-0.138	-1.002	-1.826	2.323	0.141	-3.687	-0.796	-2.178	-1.028	1.19	-1.237	-1.299	-3.133	-1.544	0.024	3.957	-0.872	-28.324		0.665209	C3N-01815	1.523	-0.182	-2.191	-13.895	-2.395	0.102	-1.007	0.52	-1.091	-0.891	2.17	0.148	0.147	1.122	-2.517	-1.32	-1.272	-1.28	-3.211	-2.974
0.311046	TCGA-08-0386-01A-01R-1849-01	4.67	1.665	-4.188	-31.183	-3.299	-1.012	-1.923	-3.657	-2.499	-1.81	-1.036	0.633	-2.417	-2.288	-3.056	-2.066	0.664	-0.444	-1.784	-3.491	-1.698	-2.354	3.131	-1.216	-60.658		0.787359	C3N-01816	1.451	1.193	0.113	-8.333	-2.002	-0.652	0.994	-0.056	-1.197	-0.596	1.325	-0.103	-1.382	0.657	-0.663	0.296	1.204	-0.55	-2.464	-2.936
0.424646	TCGA-12-0616-01A-01R-1849-01	5.108	-1.051	-5.465	-17.416	-0.96	-0.6	-1.422	1.157	-0.539	-1.826	-0.098	0.366	-3.246	-1.239	-2.96	-1.603	0.614	-0.602	-0.433	-2.896	-1.129	-0.837	2.883	0.486	-33.708		0.504188	C3N-01818	1.509	0.052	0.545	-18.311	-2.91	-0.851	-0.906	-1.378	-1.425	-1.65	1.757	-0.264	-0.34	-0.357	-2.182	-1.528	0.404	-1.102	-2.714	-3.051
-0.0077578	TCGA-12-0618-01A-01R-1849-01	4.481	0.451	-3.552	-26.221	-3.426	-0.621	-1.767	-2.702	-2.446	-1.864	0.433	1.235	-1.356	-2.177	-2.924	-1.665	0.925	-0.65	-1.86	-3.818	-1.538	-2.553	3.224	0.308	-50.083		0.546014	C3N-01851	1.327	-0.148	-3.265	-16.477	-3.303	-0.03	0.984	-0.375	-1.017	-0.864	1.227	-1.079	-0.731	0.043	-2.417	-1.215	-1.233	-0.838	-3.071	-2.721
0.620628	TCGA-12-0619-01A-01R-1849-01	5.379	-0.896	-7.587	-14.064	-1.495	-0.434	0.572	-0.575	0.14	-1.046	0.683	-1.009	-1.645	0.601	-1.868	-0.727	-1.173	-0.771	-1.215	-3.497	-0.605	-1.206	3.821	-0.612	-29.229		0.195817	C3N-01852	1.833	-0.547	0.327	-22.407	-2.397	-0.417	-1.204	-1.175	-1.374	-1.362	0.156	-1.38	-0.807	-1.217	-2.724	-1.524	0.18	-1.282	-2.82	-3.051
0.40675	TCGA-12-0821-01A-01R-1849-01	4.329	1.659	-3.582	-23.25	-2.496	-0.891	-1.002	-1.857	-1.716	-1.536	-0.57	0.567	-2.531	-1.367	-2.545	-1.543	0.926	-0.407	-2.11	-2.541	-1.631	-2.437	5.199	-0.85	-42.182		0.449163	C3N-01856	1.836	0.784	0.435	-10.121	-3.083	0.221	-1.32	-1.626	-1.071	-1.448	1.949	0.511	2.916	-0.317	-0.717	0.364	0.231	-1.265	-2.524	-2.44
0.193049	TCGA-12-1597-01B-01R-1849-01	4.186	0.746	-5.717	-23.189	-0.354	-0.545	-1.127	-2.265	-1.389	-1.869	0.645	-0.429	-2.743	0.856	-3.519	-2.137	-1.082	-0.379	-1.755	-3.842	-1.255	-0.903	4.253	-2.159	-45.972		0.175597	C3N-01857	0.819	-0.018	0.943	-24.314	-2.948	1.243	-1.207	-2.2	-1.639	-2.049	0.677	-0.586	-2.806	-1.522	-2.487	-1.581	1.072	-1.581	-2.923	-3.25
0.287649	TCGA-12-3650-01A-01R-1849-01	4.325	2.171	-5.293	-22.157	-1.784	-0.316	-0.437	-1.691	-0.627	-2.207	-1.06	-0.64	-2.873	-0.474	-2.468	-1.349	0.467	-0.787	-1.408	-3.116	-1.387	-0.752	4.244	-0.006	-39.625		0.776856	C3N-02181	2.03	-0.012	-3.394	8.95	-0.586	1.149	1.224	1.382	-0.17	0.025	2.637	1.754	4.386	-0.267	-1.008	-0.37	1.597	-0.095	-1.863	-2.33
0.557007	TCGA-12-3652-01A-01R-1849-01	4.945	1.59	-4.423	-14.432	-2.851	-0.063	-1.402	0.981	-1.341	-0.624	-1.089	-0.309	0.284	0.757	-1.893	-0.759	0.679	-0.744	-1.342	-3.19	-1.526	-2.047	4.569	-1.931	-26.161		1.01265	C3N-02183	2.21	0.483	0.219	2.351	-1.229	1.366	1.82	0.668	-0.029	-0.69	2.303	0.618	-0.53	1.036	0.036	0.787	-0.441	0.585	-1.789	-2.122
0.836699	TCGA-12-3653-01A-01R-1849-01	5.206	-0.153	-5.419	-21.333	-2.562	0.108	-0.107	-0.211	-1.948	-1.499	1.2	-1.108	-3.869	-1.11	-2.594	-1.335	0.353	-0.435	-1.377	-3.399	-1.44	-1.16	3.645	-1.523	-42.07		0.356085	C3N-02185	1.475	0.249	0.896	-14.053	-2.309	0.177	0.762	-1.146	-1.353	-0.494	2.181	0.57	-1.276	0.439	-2.561	-1.386	-1.18	-0.696	-2.858	-2.868
0.627193	TCGA-12-5295-01A-01R-1849-01	5.14	-0.792	-5.472	-19.034	-1.87	-0.277	-0.193	-0.106	-0.704	-0.908	-0.39	-0.316	-3.199	-0.602	-2.389	-1.267	-1.055	-0.622	-1.041	-2.956	-1.139	0.434	3.943	-0.794	-35.609		0.417762	C3N-02186	1.933	-0.181	-0.163	-16.74	-2.516	-0.297	-1.083	1.27	-1.349	-1.304	1.761	-0.143	-1.214	-1.232	-1.938	-0.985	0.425	-1.49	-2.919	-3.178
0.591818	TCGA-12-5299-01A-02R-1849-01	5.11	-1.022	-5.902	-14.252	-1.95	-0.14	0.142	-0.179	-0.912	-0.136	0.225	0.355	1.021	-0.339	-2.533	-1.264	-1.051	-1.177	-1.984	-3.732	-0.598	-1.914	3.493	-1.977	-30.716		0.481128	C3N-02188	1.572	0.72	-0.501	-12.656	-2.8	-0.367	0.425	-0.467	-0.97	-0.9	2.243	-0.045	0.347	0.123	-1.599	-0.855	-1.357	-0.988	-2.657	-2.44
0.677238	TCGA-14-0781-01B-01R-1849-01	5.032	-0.148	-6.746	-14.11	-2.395	0.645	0.558	-1.791	-2.028	-0.24	0.082	1.595	0.036	-0.897	-2.052	-0.958	-0.488	-0.934	-1.689	-3.579	0.025	-1.092	0.81	-2.252	-32.616		0.727021	C3N-02190	1.482	1.784	-1.444	-9.53	-2.609	0.097	0.908	-1.138	-0.95	0.267	2.526	0.708	0.945	-0.363	-2.183	-1.417	-1.061	-0.466	-2.435	-2.674
0.611041	TCGA-14-0787-01A-01R-1849-01	4.742	-0.547	-5.092	-9.607	-1.563	0.362	-1.277	0.394	-1.316	-1.125	0.036	0.619	0.417	0.586	-2.324	-1.225	1.087	-0.625	-1.102	-2.591	0.04	-1.387	4.132	-0.96	-18.326		0.14908	C3N-02255	0.583	0.074	0.975	-28.721	-3.88	0.568	-2.317	-2.544	-1.89	-1.371	1.316	-0.538	-3.695	-2.073	-2.589	-1.544	-1.24	-0.904	-2.348	-3.133
0.533614	TCGA-14-0789-01A-01R-1849-01	5.007	0.062	-6.896	-9.272	-0.181	0.389	-0.888	-1.905	-0.53	-0.884	0.889	1.194	1.019	-0.231	-2.274	-1.2	-0.167	-1.333	-1.314	-3.069	1.213	0.03	1.588	-2.24	-20.993		0.195084	C3N-02256	1.95	0.296	0.139	-20.177	-3.224	1.005	0.567	1.027	-1.859	-1.668	-0.527	-0.165	-3.551	0.928	-2.606	-1.427	-0.148	-1.439	-3.274	-3.224
0.493156	TCGA-14-0790-01B-01R-1849-01	4.241	1.159	-2.917	-21.365	-1.474	-0.293	-0.963	-1.18	-1.925	-2.246	1.197	-0.029	-3.004	-1.487	-2.586	-1.515	0.519	-0.347	-1.742	-3.41	-0.88	-1.452	3.942	1.122	-36.635		0.380927	C3N-02769	1.148	-0.803	0.464	-17.121	-3.178	-0.911	-0.191	-1.584	-1.014	-0.116	1.579	-0.258	0.017	-0.988	-1.956	-0.938	-0.593	-1.28	-2.863	-2.834
0.729852	TCGA-14-0817-01A-01R-1849-01	5.224	0.163	-4.288	-9.422	1.024	-0.19	-0.598	-0.788	0.047	-1.465	2.975	0.319	-1.228	1.333	-1.758	-0.573	-1.012	-1.314	-1.781	-3.375	-1.038	0.714	3.711	0.153	-13.167		0.249266	C3N-02770	1.465	0.173	0.624	-21.405	-3.177	-0.954	-0.108	-0.838	-1.194	-1.378	0.387	-0.666	-1.489	0.12	-2.773	-1.739	0.508	-1.06	-3.176	-2.999
0.311277	TCGA-14-0871-01A-01R-1849-01	5.035	-0.589	-1.876	-19.275	-2.482	-0.466	-1.803	-0.893	-0.817	-0.621	1.043	0.713	-1.512	-0.845	-2.724	-1.692	0.531	-0.218	-1.967	-3.457	-2.065	-1.572	2.786	-0.378	-35.144		0.500236	C3N-02782	1.217	0.107	0.038	-16.982	-3.267	-1.114	0.194	-0.267	-1.492	-1.252	1.735	-0.888	-1.449	-0.027	-2.373	-1.148	1.116	-1.128	-2.398	-2.899
0.609796	TCGA-14-1034-01A-01R-1849-01	4.834	-0.273	-7.48	-17.052	-2.914	0.286	0.906	-1.343	-1.924	-0.351	0.017	0.575	-0.162	-1.226	-2.363	-1.229	-1.369	-0.714	-1.524	-3.284	-0.433	-0.978	1.396	-1.254	-37.859		0.373427	C3N-02783	1.677	1.613	-0.874	-18.67	-2.524	0.026	0.091	-1.829	-1.386	-0.932	1.808	-0.234	-1.476	-0.639	-2.08	-1.208	-1.412	-0.982	-2.574	-2.82
0.244269	TCGA-14-1034-02B-01R-2005-01	5	0.505	-3.774	-37.058	-4.727	-1.163	-1.872	-2.544	-3.193	-1.828	-1.331	-0.83	-1.762	-3.119	-3.627	-2.27	0.64	-2.143	-2.1	-3.702	-1.487	-2.688	3.753	0.92	-70.4		0.690585	C3N-02784	1.808	1.069	-1.341	-12.788	-3.042	-0.419	0.856	-0.097	-0.951	-0.805	2.132	0.23	0.698	0.548	-2.417	-1.21	-1.386	-1.292	-2.93	-2.681
0.733938	TCGA-14-1823-01A-01R-1849-01	5.005	-0.373	-6.116	-8.516	-0.766	-0.268	-0.15	0.654	0.03	-0.952	0.9	1.335	-0.702	-1.189	-2.043	-0.894	-0.048	-0.27	-1.401	-2.747	-0.005	-0.222	3.499	-1.41	-16.649		0.312161	C3N-02785	1.836	-0.005	-0.008	-12.162	-2.789	-0.274	0.308	-0.856	-1.293	-1.263	2.16	0.315	0.963	0.4	-2.339	-1.271	0.592	-1.203	-2.914	-2.95
0.143957	TCGA-14-1825-01A-01R-1850-01	3.942	1.536	-4.755	-33.376	-3.05	-1.329	-1.908	-2.855	-1.49	-1.663	-1.105	-1.019	-3.741	-2.054	-3.717	-2.624	0.398	-0.798	-1.869	-3.458	-1.094	-1.108	3.953	0.315	-62.869		0.740732	C3N-02786	1.797	1.131	-3.339	-5.295	-2.021	0.848	0.193	0.336	-1.067	1.221	2.574	1.301	-0.218	-0.889	-2.093	-1.033	0.045	-1.188	-2.164	-2.241
0.598545	TCGA-14-1829-01A-01R-1850-01	4.45	-0.448	-5.825	-10.23	-0.36	-0.778	0.802	0.227	-1.436	-0.386	1.207	-0.085	0.228	-0.623	-1.961	-0.768	-0.544	-0.585	-1.047	-2.937	-1.184	-0.367	3.168	-1.821	-21.303		0.46768	C3N-02788	1.682	1.216	-0.623	-12.196	-1.75	0.555	-0.676	1.153	-1.215	-1.19	2.284	0.836	1.078	-0.856	-2.197	-1.458	-1.405	-1.108	-3.039	-2.901
0.564456	TCGA-14-2554-01A-01R-1850-01	4.81	-0.998	-6.332	-8.553	-0.423	-0.366	-1.367	-0.265	1.217	0.005	1.513	0.724	1.097	-0.967	-2.301	-1.235	-1.348	-0.574	-1.437	-2.899	0.073	-0.679	2.802	-1.521	-19.024		0.581998	C3N-03088	2.043	2.516	-1.693	-16.83	-1.829	0.749	-1.363	-0.476	-1.242	-1.505	1.696	0.441	-2.221	0.54	-1.846	-0.692	-1.495	-1.274	-2.804	-3.158
0.315824	TCGA-15-0742-01A-01R-1850-01	4.877	1.104	-3.796	-20.154	-2.16	0.07	0.021	-1.718	-2.302	-1.361	-1.137	0.194	-0.507	-1.048	-2.781	-1.56	0.157	-0.118	-1.662	-3.255	-0.987	-1.499	4.884	1.086	-33.652		0.685479	C3N-03180	1.967	2.613	-2.806	-6.955	-2.229	0.163	-0.179	-0.051	-0.978	0.939	2.201	0.802	0.511	0.759	-1.899	-0.491	0.168	-1.119	-3.148	-2.619
0.664174	TCGA-16-0846-01A-01R-1850-01	4.766	0.128	-7.125	-13.376	-0.83	0.673	-0.221	-0.676	0.024	-1.969	3.112	1.352	-2.611	1.828	-2.991	-2.03	-1.174	-0.574	-2.156	-3.831	-1.302	1.49	3.632	-1.28	-25.141		0.677548	C3N-03182	2.107	0.743	-2.8	-7.753	-1.79	1.066	-1.037	-0.59	-0.667	0.345	2.194	0.308	-1.245	0.934	-0.933	-0.116	-1.14	-0.955	-1.625	-2.194
0.616527	TCGA-16-1045-01B-01R-1850-01	4.835	0.013	-3.916	-9.333	-0.905	0.07	-0.783	0.313	-0.076	0.12	0.738	0.508	-1.026	1.116	-2.819	-1.875	-0.111	-0.866	-1.339	-3.026	0.628	0.647	3.873	0.33	-12.884		0.609053	C3N-03183	1.9	1.225	-2.243	-8.195	1.041	0.127	0.99	0.579	-0.582	-1.051	1.416	0.005	-1.318	0.87	-1.884	-1.125	-0.922	-0.217	-2.681	-2.963
0.275397	TCGA-19-0957-02A-11R-2005-01	4.651	-1.055	-5.245	-22.569	-0.543	-0.091	-0.72	-2.692	-1.242	-1.43	1.653	0.157	-2.891	0.702	-3.447	-2.049	-1.031	-1.461	-1.991	-3.967	-1.526	-0.861	3.204	-1.987	-46.431		0.399316	C3N-03184	0.907	-0.163	0.12	-23.619	-3.131	-0.62	-0.739	-1.636	-1.588	-1.397	-1.292	-0.097	-2.08	-0.719	-1.76	-0.772	0.247	-1.746	-2.787	-3.244
0.73277	TCGA-19-1389-02A-21R-2005-01	5.355	0.134	-4.912	-3.541	-1.53	-0.017	-0.543	0.648	-1.334	0.932	2.3	2.53	2.292	-0.265	-2.046	-0.965	0.893	0.868	-1.742	-4.132	-1.43	0.318	2.635	-0.946	-4.498		0.361705	C3N-03186	1.991	0.537	-0.047	-10.493	-2.826	-0.296	0.142	-1.39	-1.22	-0.905	2.147	0.327	-0.924	-0.118	-0.768	0.064	0.975	-1.031	-2.035	-2.562
0.064001	TCGA-19-1390-01A-01R-1850-01	4.835	1.45	-3.497	-21.583	-2.302	0.324	0.019	-1.13	-1.353	-1.461	0.425	-1.418	-3.054	-0.409	-2.948	-1.687	0.14	-0.964	-1.228	-3.197	-1.34	-2.809	5.083	0.074	-38.03		0.402864	C3N-03188	1.453	-0.031	0.584	-19.733	-2.632	-0.711	0.564	0.148	-1.329	-1.606	0.78	-0.371	-3.654	0.969	-2.248	-1.308	-0.626	-1.462	-2.487	-2.975
0.288642	TCGA-19-2619-01A-01R-1850-01	4.987	1.642	-3.772	-8.762	-0.933	1.059	0.662	-1.277	-0.255	-0.994	0.747	1.019	0.689	0.926	-3.179	-1.877	0.55	-0.936	-1.533	-3.476	0.046	-2.266	5.275	0.161	-11.497		0.335573	C3N-03473	1.755	0.422	0.701	-22.652	-3.175	0.556	-1.281	-1.524	-1.427	-0.908	-0.661	-0.005	-2.14	-1.471	-2.256	-0.776	0.838	-1.095	-3.405	-3.232
0.35601	TCGA-19-2620-01A-01R-1850-01	4.477	1.9	-5.302	-7.759	-0.161	0.651	0.072	-2.711	1.106	-0.882	1.17	0.659	0.847	1.161	-2.784	-1.446	1.05	-1.284	-1.457	-3.562	-0.188	-0.308	4.19	-2.363	-12.924
0.0736373	TCGA-19-2624-01A-01R-1850-01	4.413	0.265	-1.696	-18.55	-1.276	1.283	-1.811	-2.129	-0.184	-1.605	0.254	0.497	-0.438	0.163	-3.022	-1.822	-0.506	-0.392	-1.652	-3.692	-2.218	-3.299	4.922	0.534	-31.961
0.538543	TCGA-19-2625-01A-01R-1850-01	4.781	-1.197	-5.619	-16.74	-1.862	-0.58	-0.743	-2.131	-1.454	-0.509	0.403	0.322	-1.147	-1.084	-1.852	-0.617	1.004	0.305	-2.096	-2.841	-1.858	-1.055	4.451	0.632	-31.487
0.124847	TCGA-19-5960-01A-11R-1850-01	3.731	0.369	-4.09	-26.354	-1.909	-0.902	-1.389	-2.053	-0.557	-1.991	-1.42	0.727	-3.151	-0.564	-3.664	-2.523	0.473	-0.561	-1.692	-3.673	-1.505	-1.62	2.735	1.928	-49.655
0.50768	TCGA-26-5132-01A-01R-1850-01	4.82	-1.014	-4.022	-13.547	-1.81	-0.459	-0.018	-0.852	-0.775	-1.476	0.238	0.17	-1.112	-0.142	-2.826	-1.655	0.762	-0.462	-1.024	-2.685	0.579	-1.406	2.134	-0.837	-27.419
0.244798	TCGA-26-5133-01A-01R-1850-01	4.044	1.102	-3.869	-27.488	-2.511	-0.411	-1.067	-2.28	-1.85	-2.075	0.225	-1.226	-4.731	-1.405	-2.513	-1.282	0.516	-0.545	-1.23	-3.084	-2.019	-1.383	3.969	0.644	-50.469
0.219414	TCGA-26-5134-01A-01R-1850-01	4.265	1.145	-3.571	-21.522	-1.501	-0.121	0.549	0.064	-0.577	-1.618	0.148	-0.065	-3.154	0.79	-4.11	-2.859	0.296	-0.951	-2.498	-3.992	-1.923	-1.463	3.755	-0.458	-39.371
0.364862	TCGA-26-5135-01A-01R-1850-01	5.235	-0.285	-5.484	-14.884	-0.5	0.59	0.844	-0.426	0.252	-1.82	1.035	0.694	-1.277	-1.458	-3.149	-1.707	-1.198	-0.41	-1.769	-3.299	-1.286	-0.727	3.633	-1.175	-28.571
0.674821	TCGA-26-5136-01B-01R-1850-01	5.243	0.228	-5.639	-14.106	-0.138	-0.613	-1.351	1.04	0.925	-1.182	1.566	0.459	-1.201	-0.588	-3.176	-1.88	-1.243	-0.071	-2.227	-3.516	-0.91	-0.628	4.119	-1.441	-26.33
0.49391	TCGA-26-5139-01A-01R-1850-01	4.903	-0.287	-5.278	-12.451	-2.298	0.448	-0.174	0.892	-1.613	0.8	-0.127	0.955	-0.138	1.244	-2.867	-1.589	-0.91	-0.923	-1.629	-3.469	-1.053	-1.681	3.596	-1.184	-24.833
0.431318	TCGA-27-1830-01A-01R-1850-01	4.625	-0.566	-5.207	-12.734	-0.49	0.074	-0.158	-1.919	0.582	-1.666	3.317	0.875	0.06	-0.232	-2.327	-1.242	-1.024	-1.402	-2.353	-3.608	-1.221	-0.609	3.995	-1.268	-24.498
0.815317	TCGA-27-1831-01A-01R-1850-01	4.674	-0.818	-3.939	-5.664	0.748	-1.241	-0.19	0.111	-0.477	-0.142	2.1	0.435	0.714	1.4	-1.693	-0.581	-0.528	-0.994	-1.139	-2.855	-1.332	-0.625	-0.897	-1.89	-14.823
0.652864	TCGA-27-1832-01A-01R-1850-01	5.093	0.313	-5.457	-1.798	0.027	-0.108	1.146	-0.929	0.898	0.517	1.948	0.37	0.697	1.177	-1.763	-0.728	0.311	0.072	-1.83	-3.009	-0.594	-0.205	1.629	-2.793	-5.016
0.621215	TCGA-27-1834-01A-01R-1850-01	4.668	0.74	-8	-20.411	-0.762	0.409	-0.357	-1.315	-0.119	-2.439	0.845	1.057	-4.974	-0.568	-2.185	-1.069	-1.423	-0.95	-1.748	-3.587	-1.226	0.831	2.619	-1.447	-41.411
0.427178	TCGA-27-1835-01A-01R-1850-01	4.282	2.2	-4.59	-20.44	-2.185	-1.144	0.429	0.672	-1.574	-2.033	0.954	-0.802	-4.073	0.64	-2.789	-1.657	0.162	-0.636	-1.378	-3.07	-1.956	-1.57	3.054	0.959	-36.545
0.579513	TCGA-27-1837-01A-01R-1850-01	3.942	0.518	-6.234	-15.243	-0.472	0.416	-0.268	-0.561	-1.135	-2.281	0.173	0.798	-3.032	-0.564	-3.46	-2.527	-0.724	0.449	0.228	-1.961	-0.322	-0.74	3.151	-1.299	-31.148
0.640173	TCGA-27-2519-01A-01R-1850-01	4.427	-0.022	-6.154	-9.77	-0.571	0.008	-1.105	0.151	0.456	-0.954	1.704	1.314	0.212	-0.925	-2.932	-1.901	-0.92	-0.654	-1.617	-3.157	1.121	-1.016	1.072	-2.315	-23.548
0.33755	TCGA-27-2523-01A-01R-1850-01	4.554	-1.261	-3.968	-19.488	-1.578	0.609	0.495	-1.073	-1.107	-1.14	-0.41	0.484	-3.663	0.046	-2.387	-1.358	0.074	-1.03	-2.15	-3.559	-1.741	-2.213	3.018	1.075	-37.771
0.683549	TCGA-27-2524-01A-01R-1850-01	5.247	-0.394	-4.246	-8.335	-1.195	0.199	-1.312	-0.724	-1.367	0.052	1.933	1.583	1.369	-0.691	-0.674	0.52	-0.922	-0.345	-1.87	-3.477	-1.414	-1.734	2.853	-1.42	-16.364
0.656457	TCGA-27-2526-01A-01R-1850-01	4.837	-0.365	-5.099	-9.987	-0.834	0.084	-0.134	-0.22	-1.113	-2.182	1.478	0.75	-4.068	0.96	-2.269	-1.056	-0.043	1.152	0.549	-1.461	-1.58	-0.567	1.178	0.423	-19.567
0.314519	TCGA-27-2528-01A-01R-1850-01	4.821	1.497	-2.437	-17.464	-0.83	0.302	-0.201	-2.29	0.316	-2.08	0.664	0.867	-2.333	0.593	-2.259	-1.204	-0.667	-1.088	-1.878	-3.609	-1.767	-0.745	4.053	-1.93	-29.669
0.676277	TCGA-28-1747-01C-01R-1850-01	4.761	0.543	-7.004	-15.078	0.143	0.214	-0.716	-1.22	1.119	-1.699	1.632	0.579	-2.913	-0.007	-3.322	-2.285	0.203	-0.869	-1.576	-3.354	-1.007	0.99	3.316	-0.632	-28.182
0.468143	TCGA-28-1753-01A-01R-1850-01	5.155	-0.79	-6.265	-11.715	-1.45	0.215	-0.785	0.975	-0.165	-2.148	2.481	0.63	-0.654	0.754	-2.317	-1.292	0.098	-1.143	-1.552	-3.743	-1.619	-0.819	1.9	-1.464	-25.713
0.574526	TCGA-28-2499-01A-01R-1850-01	4.829	0.061	-6.319	-18.706	-2.36	0.383	0.868	-0.054	-1.248	-1.509	0.112	0.53	-2.986	0.303	-3.171	-1.907	0.388	-1.455	-1.547	-3.512	-1.541	0.084	2.227	-1.846	-38.376
0.508438	TCGA-28-2509-01A-01R-1850-01	5.004	-0.794	-6.238	-19.482	-2.553	0.182	-0.192	-2.012	-1.341	-0.738	0.093	0.395	-1.705	-1.067	-2.521	-1.227	0.818	-1.104	-1.424	-3.398	-1.688	-1.566	3.433	-0.919	-40.044
0.733042	TCGA-28-2513-01A-01R-1850-01	4.892	-0.092	-6.422	1.079	-0.053	0.387	1.667	0.913	-0.542	0.996	0.414	0.85	-0.942	0.489	-2.007	-0.852	0.61	0.783	-0.057	-2.126	0.549	-0.321	1.354	-0.398	1.171
0.228671	TCGA-28-2514-01A-02R-1850-01	5.223	1.652	-4.759	-22.252	-3.038	0.296	-1.445	0.539	-2.452	-1.657	-1.333	0.67	-2.187	0.276	-2.87	-1.508	0.738	-1.283	-1.85	-3.701	-1.447	-1.723	4.641	-1.809	-41.279
0.646235	TCGA-28-5204-01A-01R-1850-01	4.921	-0.427	-5.766	-24.575	-2.563	-0.158	-0.646	-0.807	-1.781	-1.893	-0.64	-0.003	-3.279	-1.382	-2.608	-1.261	0.221	-1.173	-1.391	-3.772	-1.439	-1.134	1.505	0.184	-49.867
0.390655	TCGA-28-5207-01A-01R-1850-01	4.252	-0.069	-6.854	-20.828	0.942	0.16	-0.04	-1.531	-0.581	-2.251	1.228	-0.491	-2.768	-0.513	-3.854	-2.216	-1.155	-1.159	-1.231	-3.604	-1.764	0.757	4.061	0.609	-38.9
0.587094	TCGA-28-5208-01A-01R-1850-01	4.673	-0.246	-5.486	-14.255	0.322	-0.227	0.724	-0.225	0.115	-1.293	0.731	0.346	-2.122	-1.434	-2.641	-1.342	0.915	-0.826	-1.981	-4.3	-1.017	-0.355	4.453	-0.092	-25.563
0.47691	TCGA-28-5209-01A-01R-1850-01	4.787	1.364	-3.917	-22.767	-2.925	-0.063	-1.048	-1.333	-2.983	-1.494	-1.168	0.349	-1.582	0.75	-2.332	-0.903	0.605	-1.026	-2.123	-4.007	-1.484	-2.134	4.405	-0.79	-41.819
0.766931	TCGA-28-5213-01A-01R-1850-01	4.745	-0.62	-2.271	-3.217	-1.276	0.122	-0.282	-0.23	0.04	-0.787	2.606	0.684	2.506	0.047	-1.642	-0.497	1.377	0.102	-1.873	-2.96	-1.154	0.201	1.651	0.83	-1.898
0.37514	TCGA-28-5215-01A-01R-1850-01	4.694	-0.607	-5.722	-15.003	-1.427	-0.051	0.386	-1.245	-0.202	-1.133	2.597	0.504	-1.621	-0.393	-2.556	-1.572	-0.892	-0.074	-2.129	-3.932	-1.263	-0.281	3.95	-1.069	-29.041
0.337377	TCGA-28-5216-01A-01R-1850-01	4.737	-0.876	-5.132	-8.98	0.296	-0.026	0.227	-1.821	1.019	-0.638	1.298	0.664	0.554	0.955	-2.417	-1.113	-0.955	0.424	-1.964	-4.056	-1.427	-1.079	4.196	-2.628	-18.742
0.708949	TCGA-28-5218-01A-01R-1850-01	5.387	-1.566	-1.152	-2.216	0.34	-0.426	0.004	-0.443	-0.025	-0.8	2.452	0.98	-0.377	1.652	0.455	-0.519	-0.161	0.432	-1.612	-2.946	-1.222	0.218	0.436	0.098	-1.011
0.559795	TCGA-28-5220-01A-01R-1850-01	3.92	0.051	-7.028	-23.858	-1.621	-0.02	-1.403	0.9	-1.506	-2.715	-0.5	0.687	-3.851	0.877	-3.304	-1.835	-1.255	-0.576	-1.847	-4.124	-1.765	1.029	3.214	-0.289	-46.819
0.476291	TCGA-32-1970-01A-01R-1850-01	4.591	1.779	-5.211	-25.035	-2.915	-0.189	0.317	-0.334	-2.13	-2.134	0.841	-1.04	-3.525	-0.57	-3.288	-1.913	-0.78	-0.838	-1.722	-3.771	-1.044	-1.268	4.049	-0.558	-46.688
0.375238	TCGA-32-1980-01A-01R-1850-01	4.959	0.276	-6.882	-12.445	-1.228	0.52	-1.023	0.233	-0.119	-1.199	2.778	0.938	0.088	0.676	-3.164	-1.729	-0.991	-1.395	-2.134	-3.867	-0.829	0.602	4.579	-1.738	-23.094
0.555345	TCGA-32-1982-01A-01R-1850-01	5.172	-0.199	-6.003	-9.984	-0.839	0.084	-1.317	0.876	0.813	-1.633	2.945	0.327	-1.801	1.193	-2.55	-1.371	-0.776	-0.761	-1.145	-3.041	-0.988	0.24	1.034	-1.705	-21.429
0.567631	TCGA-32-2615-01A-01R-1850-01	5.223	-0.234	-5.299	-6.042	0.754	0.784	-0.557	0.5	-0.896	-0.164	2.252	1.333	1.634	0.225	-3.265	-1.838	-0.583	-1.071	-1.441	-3.587	-0.122	-1.007	1.455	-1.89	-13.836
0.708611	TCGA-32-2632-01A-01R-1850-01	5.34	0.351	-5.824	-11.353	0.638	0.595	-0.498	1.208	-0.858	-1.793	1.958	0.858	-2.643	0.385	-2.746	-1.578	-1.246	-1.086	-1.135	-3.086	-0.326	-0.033	2.194	-2.857	-23.535
0.259901	TCGA-32-2634-01A-01R-1850-01	4.938	1.14	-3.233	-20.845	-1.662	-0.598	-0.899	-1.97	-0.145	-1.86	0.497	0.442	-3.006	0.346	-2.853	-1.626	0.819	-1.434	-1.85	-3.344	-1.702	-2.429	4.859	-1.836	-38.251
0.732795	TCGA-32-2638-01A-01R-1850-01	5.431	-0.448	-6.184	-7.872	-0.139	0.448	0.815	0.548	0.824	-0.782	1.457	0.723	-0.544	1.031	-2.539	-1.404	-0.608	-1.696	-1.573	-3.384	-1.049	-0.907	3.016	-0.159	-14.995
0.742277	TCGA-32-4213-01A-01R-1850-01	4.942	0.033	-5.932	-1.619	1.012	0.373	1.195	1.012	0.368	-0.604	1.145	0.753	-1.238	1.172	-1.613	-0.291	-0.666	0.586	-1.227	-2.915	-0.681	0.013	2.615	-1.076	-2.643
0.589194	TCGA-32-5222-01A-01R-1850-01	5.327	0.148	-6.506	-11.235	-0.251	-0.611	-0.077	0.128	-0.989	-0.803	1.329	-0.466	-0.366	0.79	-2.655	-1.266	1.158	-1.404	-1.606	-3.349	-0.797	-0.156	3.935	-2.992	-22.714
0.0419692	TCGA-41-2571-01A-01R-1850-01	4.359	1.152	-4.666	-22.354	-0.235	-1.162	-2.24	-3.532	-0.677	-1.82	1.66	-0.784	-1.763	0.962	-3.35	-1.888	0.894	-1.155	-2.08	-3.415	-1.769	-1.014	3.305	-1.356	-42.928
0.744136	TCGA-41-2572-01A-01R-1850-01	5.113	-0.861	-5.454	-13.913	-1.968	0.453	-0.754	-1.136	-1.017	-1.148	0.034	0.516	-0.591	-1.126	-2.053	-0.766	0.94	-0.797	-1.164	-2.823	-0.513	-0.91	4.018	-2.03	-27.95
0.484997	TCGA-41-3915-01A-01R-1850-01	4.537	-0.423	-5.252	-10.132	-0.35	-0.173	0.076	-2.163	0.876	-0.559	1.319	-0.046	0.445	0.463	-3.018	-1.717	-0.211	0.36	-2.319	-3.421	0.306	-1.604	4.004	-2.164	-21.166
0.504363	TCGA-41-4097-01A-01R-1850-01	4.535	0.496	-5.826	-15.473	-1.668	0.192	0.255	-1.611	-0.409	-0.923	0.71	0.477	0.415	0.14	-3.137	-1.825	-0.789	-1.204	-1.665	-3.726	-0.705	0.027	2.423	-1.75	-31.041
0.0338227	TCGA-41-5651-01A-01R-1850-01	4.225	0.377	-2.486	-31.694	-2.469	-0.953	-1.955	-2.65	-1.955	-1.691	0.69	-1.05	-3.242	-1.5	-3.205	-2.016	-1.491	-0.586	-1.958	-3.694	-1.969	-3.264	4.716	1.91	-57.91
0.327436	TCGA-76-4925-01A-01R-1850-01	4.693	1.406	-3.453	-19.605	-2.594	-1.024	-0.847	-1.612	-1.329	-1.186	-0.029	0.051	-0.011	-1.02	-2.546	-1.262	1.073	-0.917	-1.913	-3.526	-0.913	-3.473	3.841	-0.443	-36.639
0.400043	TCGA-76-4926-01B-01R-1850-01	4.694	-0.614	-5.821	-23.983	-3.793	-0.963	0.669	0.552	-3.126	-1.663	-1.004	0.136	-0.512	-0.313	-3.685	-2.338	-0.089	-1.237	-1.439	-3.489	-1.689	-1.214	3.847	0.051	-47.023
0.487835	TCGA-76-4927-01A-01R-1850-01	4.604	-0.89	-5.247	-14.014	-1.088	-0.11	0.265	-1.253	0.423	-1.065	0.974	0.5	-0.051	0.616	-2.879	-1.486	-0.935	-1.13	-2.113	-3.757	-0.925	-1.585	4.794	-1.775	-28.127
0.638561	TCGA-76-4928-01B-01R-1850-01	4.53	-0.483	-5.77	-18.83	-2.408	0.059	-0.186	-2.327	-0.958	-0.257	0.006	0.142	-0.63	-1.39	-1.773	-0.621	-0.947	-1.023	-1.583	-3.98	-0.954	-0.73	1.849	-0.373	-38.637
0.49376	TCGA-76-4929-01A-01R-1850-01	4.39	-0.658	-4.892	-20.826	-1.067	-0.044	-0.165	-1.778	0.162	-1.826	0.874	0.165	-3.027	0.657	-3.553	-2.264	-1.316	-0.413	-2.078	-3.588	-1.565	-0.633	3.638	-0.839	-40.646
0.344809	TCGA-76-4931-01A-01R-1850-01	4.377	1.594	-4.557	-20.937	-2.353	0.091	-0.109	-2.535	-1.89	-0.613	-0.944	0.303	1.1	-1.058	-3.162	-1.955	0.79	-1.415	-1.85	-4.114	-1.223	-2.607	4.091	0.423	-38.553
0.527407	TCGA-76-4932-01A-01R-1850-01	4.655	-0.353	-4.49	-19.131	-2.352	0.287	0.196	-1.379	-2.414	-1.323	-0.66	0.544	0.033	-0.84	-3.335	-2.078	0.745	-0.662	-1.167	-3.285	-1.441	-1.853	4.031	0.239	-36.033
[truncated: 5 more columns]

## Sheet: Table S10
TCGA-GBM-IDHwt									CTPAC-GBM-IDHwt
ID	Antigen presentation	Effector cells	Suppressor cells	Checkpoints	AZ	Immunophenoscore			ID	Antigen presentation	Effector cells	Suppressor cells	Checkpoints	AZ	Immunophenoscore
TCGA.12.0618.01A	1.46329	-0.0242709	-0.140035	0.472245	1.77123	6			C3L-00104	1.53267	-0.0167234	-0.276134	0.387928	1.62774	5
TCGA.41.5651.01A	1.50979	0.0230282	-0.11788	0.519337	1.93427	6			C3L-00365	1.97068	0.0195907	-0.350944	0.250077	1.8894	6
TCGA.41.2571.01A	1.57186	-0.0406954	-0.219713	0.434293	1.74574	6			C3L-00674	2.06712	0.241385	-0.730511	0.191491	1.76948	6
TCGA.19.1390.01A	1.5535	-0.0101109	-0.127082	0.399085	1.81539	6			C3L-00677	1.49578	-0.131619	-0.153417	0.469774	1.68052	6
TCGA.19.2624.01A	1.42404	0.0509746	0.112501	0.412323	1.99984	7			C3L-01040	1.74809	0.0240241	-0.19511	0.401385	1.97839	7
TCGA.19.5960.01A	1.35844	0.031869	0.0765336	0.360034	1.82688	6			C3L-01043	2.10999	0.375041	-0.815478	0.0536407	1.72319	6
TCGA.06.0174.01A	1.54585	0.042194	-0.269913	0.403789	1.72192	6			C3L-01045	1.80459	0.000376789	-0.334803	0.250511	1.72067	6
TCGA.14.1825.01A	1.54566	0.0506963	-0.165631	0.371851	1.80258	6			C3L-01046	2.27576	0.364948	-1.08707	0.0976731	1.65131	6
TCGA.06.0686.01A	1.79467	0.0921413	-0.344398	0.353284	1.89569	6			C3L-01048	2.42697	-0.013711	-0.0915221	0.137691	2.45943	8
TCGA.12.1597.01B	1.81298	0.0673244	-0.230459	0.360459	2.0103	7			C3L-01049	2.18112	0.150673	-0.563042	0.156285	1.92503	6
TCGA.26.5134.01A	1.9966	0.127945	-0.232289	0.354207	2.24647	7			C3L-01061	1.09939	-0.0688128	0.0435804	0.541923	1.61608	5
TCGA.06.2559.01A	1.69031	0.14227	-0.348147	0.196731	1.68117	6			C3L-01142	2.18917	0.202754	-0.779309	0.140322	1.75294	6
TCGA.28.2514.01A	2.05847	0.0478566	-0.154723	0.300375	2.25198	8			C3L-01146	1.73728	0.145305	-0.71876	0.315931	1.47976	5
TCGA.06.5411.01A	1.69464	0.117697	-0.403553	0.330327	1.73911	6			C3L-01149	0.568579	-0.105786	0.085184	0.620684	1.16866	4
TCGA.14.1034.02B	1.664	-0.0362336	-0.0679689	0.324419	1.88422	6			C3L-01154	1.67331	-0.025566	-0.27256	0.389683	1.76487	6
TCGA.26.5133.01A	1.75628	0.0151266	-0.0458098	0.395961	2.12156	7			C3L-01155	1.97275	-0.0165802	-0.327189	0.307341	1.93633	6
TCGA.06.2558.01A	1.78971	0.129766	-0.39977	0.357092	1.8768	6			C3L-01156	1.60056	0.0258219	-0.118994	0.379335	1.88672	6
TCGA.32.2634.01A	1.6264	0.0437962	-0.144654	0.42078	1.94632	6			C3L-01157	1.77266	0.0276199	-0.458531	0.294369	1.63612	5
TCGA.19.0957.02A	2.00255	0.10904	-0.526589	0.31767	1.90267	6			C3L-01327	2.00853	0.0541453	-0.238171	0.371265	2.19577	7
TCGA.12.3650.01A	1.94792	0.137896	-0.192377	0.263402	2.15684	7			C3L-01834	1.90542	0.166239	-0.56178	0.18739	1.69727	6
TCGA.19.2619.01A	1.77542	0.0407044	-0.201985	0.417923	2.03206	7			C3L-01887	2.39039	-0.00975953	0.0179156	0.141666	2.54021	8
TCGA.08.0386.01A	1.6934	-0.0241919	-0.162792	0.295775	1.80219	6			C3L-02465	2.6018	0.321481	-0.810687	-0.135443	1.97715	7
TCGA.14.0871.01A	1.37465	0.0144022	-0.107899	0.411404	1.69255	6			C3L-02504	1.70395	0.0132666	-0.254333	0.31971	1.7826	6
TCGA.27.2528.01A	1.67304	-0.00579488	-0.103828	0.365698	1.92912	6			C3L-02542	1.60851	0.0523684	-0.217485	0.176282	1.61967	5
TCGA.15.0742.01A	1.78983	-0.0116592	-0.161631	0.364338	1.98088	7			C3L-02642	1.8574	0.0361929	-0.267889	0.249843	1.87555	6
TCGA.76.4925.01A	1.5259	0.0689948	-0.166729	0.425481	1.85365	6			C3L-02704	2.0751	0.118665	-0.443982	0.332221	2.08201	7
TCGA.28.5216.01A	2.00451	0.108531	-0.419371	0.312763	2.00643	7			C3L-02705	1.84522	0.0596589	-0.714275	0.182377	1.37298	5
TCGA.27.2523.01A	1.80527	0.0642678	-0.178078	0.187475	1.87893	6			C3L-02707	1.8839	0.0140779	-0.22656	0.294512	1.96593	7
TCGA.76.4931.01A	1.59459	0.0323016	-0.184822	0.428474	1.87054	6			C3L-02955	2.27884	0.253316	-0.897013	-0.0138598	1.62128	5
TCGA.06.0747.01A	1.95847	0.0102482	-0.0887351	0.375671	2.25565	8			C3L-02970	1.58032	0.018085	-0.0429382	0.4216	1.97706	7
TCGA.06.0744.01A	1.90185	0.0553031	-0.190731	0.392005	2.15842	7			C3L-03260	1.82261	-0.0271607	-0.0592013	0.362006	2.09825	7
TCGA.06.0238.01A	2.1718	0.219489	-0.510548	0.145212	2.02596	7			C3L-03266	1.90453	0.0199691	-0.436029	0.259176	1.74765	6
TCGA.02.0047.01A	1.94999	0.106998	-0.466323	0.315254	1.90592	6			C3L-03387	2.18491	0.116584	-0.14628	0.267364	2.42258	8
TCGA.02.2485.01A	1.86286	0.154189	-0.106856	0.121819	2.03201	7			C3L-03390	1.22546	-0.0656756	0.0764754	0.423498	1.65975	6
TCGA.19.2620.01A	1.87565	0.0230949	-0.265804	0.338355	1.9713	7			C3L-03392	1.97122	0.118848	-0.892175	0.210711	1.4086	5
TCGA.06.0211.01B	1.8256	0.10006	-0.208393	0.377942	2.09521	7			C3L-03400	2.17599	0.311085	-0.914198	0.135826	1.7087	6
TCGA.26.5135.01A	1.91323	0.0667261	-0.485871	0.327608	1.8217	6			C3L-03405	1.96298	0.132854	-0.33211	0.272394	2.03612	7
TCGA.06.0125.01A	1.44836	-0.0160493	-0.204502	0.352605	1.58041	5			C3L-03407	2.04458	0.141832	-0.943252	0.0385247	1.28168	4
TCGA.28.5215.01A	1.93057	0.223345	-0.515576	0.251791	1.89013	6			C3L-03681	1.69066	0.0778848	-0.462313	0.222003	1.52824	5
TCGA.32.1980.01A	2.07542	0.194865	-0.636858	0.218237	1.85166	6			C3L-03727	2.05189	0.144088	-0.411578	0.165963	1.95037	7
TCGA.06.2569.01A	0.859122	0.0136535	-0.024726	0.438073	1.28612	4			C3L-03728	1.80193	0.115188	-0.567229	0.129453	1.47934	5
TCGA.06.0157.01A	1.9054	0.168293	-0.405199	0.342918	2.01141	7			C3L-03744	1.69071	0.0575499	-0.496631	0.223282	1.47491	5
TCGA.28.5207.01A	1.95618	0.176434	-0.249567	0.316227	2.19927	7			C3L-03748	1.87461	0.0766143	-0.613757	0.30922	1.64669	5
TCGA.76.4926.01B	1.82012	0.0182218	-0.193921	0.275454	1.91988	6			C3L-03968	1.78368	0.30678	-0.849503	0.229548	1.4705	5
TCGA.12.0821.01A	1.73748	0.0630526	-0.173253	0.395718	2.023	7			C3L-04084	1.63906	-0.0447149	-0.0123165	0.147808	1.72984	6
TCGA.06.0125.02A	1.83579	0.0461287	-0.443566	0.239571	1.67792	6			C3N-00661	1.66452	0.081393	-0.576444	0.157916	1.32738	4
TCGA.06.5858.01A	2.02644	0.092785	-0.441733	0.193551	1.87105	6			C3N-00662	1.57971	0.00828659	-0.235468	0.370306	1.72283	6
TCGA.12.0616.01A	2.18164	0.246506	-0.32215	0.221038	2.32703	8			C3N-00665	2.02948	0.144922	-0.613076	0.238816	1.80014	6
TCGA.06.0749.01A	1.90868	0.10615	-0.436367	0.216871	1.79533	6			C3N-01192	2.002	0.15137	-0.584606	0.254296	1.82306	6
TCGA.27.1835.01A	1.79203	0.0126739	-0.00359314	0.288372	2.08948	7			C3N-01196	2.29513	0.0289945	-0.113437	0.0472889	2.25798	8
TCGA.27.1830.01A	2.09452	0.192994	-0.546084	0.213688	1.95512	7			C3N-01334	1.7425	0.0396855	-0.539094	0.203325	1.44642	5
TCGA.06.0178.01A	1.80709	0.152183	-0.47679	0.24355	1.72603	6			C3N-01364	2.34033	0.261107	-0.662661	-0.160304	1.77847	6
TCGA.06.0745.01A	2.11376	0.16964	-0.486662	0.399254	2.19599	7			C3N-01366	1.49733	0.0141932	-0.405461	0.326053	1.43211	5
TCGA.06.2565.01A	1.97154	0.0972913	-0.244522	0.320657	2.14497	7			C3N-01367	2.0536	0.164401	-0.584002	0.249496	1.8835	6
TCGA.06.0132.01A	2.36207	0.187732	-0.813445	0.16714	1.9035	6			C3N-01368	1.70246	0.0361624	-0.166269	0.383456	1.95581	7
TCGA.06.5856.01A	1.74028	0.142463	-0.492683	0.21943	1.60949	5			C3N-01369	2.12377	0.233993	-1.03518	0.0661931	1.38877	5
TCGA.06.0138.01A	1.94679	0.240529	-0.607553	0.261417	1.84118	6			C3N-01505	1.8348	0.204605	-0.697122	0.123451	1.46573	5
TCGA.06.5413.01A	2.03871	0.252252	-0.63354	0.246243	1.90366	6			C3N-01515	2.05153	0.0936797	-0.746324	0.311586	1.71047	6
TCGA.28.1753.01A	2.19728	0.300377	-0.770052	0.150612	1.87822	6			C3N-01517	1.88173	0.103176	-0.403272	0.34837	1.93001	6
TCGA.06.2564.01A	1.80077	0.130328	-0.397677	0.185089	1.71852	6			C3N-01518	2.2039	0.161488	-0.721924	0.0911209	1.73459	6
TCGA.32.1970.01A	2.18071	0.0457732	-0.130867	0.286625	2.38224	8			C3N-01798	2.1113	0.161384	-0.466025	0.250312	2.05697	7
TCGA.28.5209.01A	1.882	0.0600942	-0.168961	0.239618	2.01275	7			C3N-01814	1.50232	-0.0138051	-0.205595	0.426937	1.70986	6
TCGA.41.3915.01A	2.04553	0.182465	-0.738535	0.277817	1.76728	6			C3N-01815	2.20245	0.248036	-0.676836	0.123018	1.89666	6
TCGA.76.4927.01A	1.85973	0.129791	-0.491293	0.283123	1.78135	6			C3N-01816	1.81033	0.116293	-0.368645	0.279627	1.8376	6
TCGA.14.0790.01B	2.07153	-0.0102471	0.0605667	0.373567	2.49542	8			C3N-01818	2.10783	0.0823648	-0.331414	0.303964	2.16275	7
TCGA.76.4929.01A	1.6762	-0.00429415	-0.392557	0.362092	1.64144	5			C3N-01851	2.43329	0.216872	-0.838194	0.205307	2.01727	7
TCGA.26.5139.01A	1.97821	0.108353	-0.388897	0.254724	1.95239	7			C3N-01852	1.65378	0.000386079	-0.174164	0.382735	1.86274	6
TCGA.06.2561.01A	1.90685	0.144249	-0.533872	0.255843	1.77307	6			C3N-01856	1.91424	0.106079	-0.563668	0.383124	1.83978	6
TCGA.06.1804.01A	1.66847	-0.00482151	-0.221888	0.352544	1.7943	6			C3N-01857	1.13724	-0.152697	0.151921	0.526652	1.66312	6
TCGA.06.0158.01A	2.03625	0.153728	-0.371672	0.226492	2.0448	7			C3N-02181	2.31736	0.354068	-0.931879	-0.137839	1.60171	5
TCGA.06.0646.01A	2.0285	0.195079	-0.568928	0.168433	1.82309	6			C3N-02183	2.53866	0.4511	-1.15018	-0.144173	1.69541	6
TCGA.41.4097.01A	1.94108	0.163911	-0.692607	0.246663	1.65904	6			C3N-02185	1.85109	0.0122023	-0.302124	0.238667	1.79983	6
TCGA.26.5132.01A	2.12871	0.11828	-0.32588	0.247886	2.169	7			C3N-02186	1.90543	0.0748574	-0.276461	0.252874	1.9567	7
TCGA.28.2509.01A	1.81641	0.0732837	-0.429403	0.165038	1.62533	5			C3N-02188	2.02046	0.156327	-0.535393	0.238848	1.88024	6
TCGA.76.4932.01A	1.87619	0.0464574	-0.250577	0.271469	1.94354	6			C3N-02190	1.97833	0.224601	-0.738406	0.127696	1.59222	5
TCGA.06.0211.01A	2.04063	0.196829	-0.597836	0.263119	1.90274	6			C3N-02255	1.26852	-0.0127321	-0.0518688	0.415767	1.61969	5
TCGA.06.5859.01A	2.2411	0.264725	-0.355535	0.216456	2.36675	8			C3N-02256	1.98099	0.0452404	-0.176471	0.328093	2.17785	7
TCGA.06.0743.01A	1.94844	0.110746	-0.274024	0.326794	2.11196	7			C3N-02769	1.67836	0.0774273	-0.476334	0.287692	1.56715	5
TCGA.14.0789.01A	2.28348	0.142658	-0.82783	0.0152804	1.61359	5			C3N-02770	1.81082	0.0748192	-0.24956	0.382258	2.01834	7
TCGA.06.0649.01B	2.16869	0.180069	-0.664685	0.267222	1.95129	7			C3N-02782	2.07348	3.46108e-05	-0.211451	0.334398	2.19646	7
TCGA.19.2625.01A	1.86349	-0.0346487	-0.337142	0.318976	1.81067	6			C3N-02783	2.1207	0.110866	-0.560144	0.314577	1.986	7
TCGA.06.5408.01A	2.17769	0.0589047	-0.358775	0.333622	2.21145	7			C3N-02784	2.08263	0.124861	-0.635308	0.193542	1.76573	6
TCGA.32.1982.01A	2.30089	0.302037	-0.567935	0.0781971	2.11318	7			C3N-02785	1.94697	0.112311	-0.354991	0.363896	2.06819	7
TCGA.12.3652.01A	2.22804	0.0638655	-0.051589	0.31765	2.55797	9			C3N-02786	1.93496	0.135887	-0.886353	0.0860985	1.27059	4
TCGA.06.2562.01A	1.77243	0.1202	-0.513812	0.140992	1.51981	5			C3N-02788	2.31324	0.155387	-0.521512	0.172903	2.12002	7
TCGA.28.5220.01A	1.89571	0.185888	-0.191142	0.215928	2.10638	7			C3N-03088	2.12216	0.169961	-0.586392	0.0973706	1.8031	6
TCGA.14.2554.01A	1.87133	0.16045	-0.455651	0.243916	1.82004	6			C3N-03180	2.41207	0.275812	-0.999156	0.0591553	1.74788	6
TCGA.32.2615.01A	2.25235	0.159951	-0.597484	0.156768	1.97158	7			C3N-03182	2.03589	0.216017	-0.739985	0.120334	1.63226	5
TCGA.28.2499.01A	2.54058	0.000956737	-0.288466	0.1481	2.40117	8			C3N-03183	2.40517	0.304443	-0.719018	-0.0111598	1.97943	7
TCGA.06.0210.01A	2.06226	0.132248	-0.683461	0.225143	1.73619	6			C3N-03184	1.99156	-0.000122759	0.0564984	0.407479	2.45542	8
TCGA.27.1837.01A	2.44143	0.10757	-0.272522	0.0426116	2.31909	8			C3N-03186	1.76948	0.0778536	-0.580936	0.293109	1.55951	5
TCGA.28.5208.01A	1.84886	0.18589	-0.425442	0.272765	1.88207	6			C3N-03188	2.00857	0.0592316	-0.20059	0.343127	2.21034	7
TCGA.32.5222.01A	2.02949	0.218565	-0.44532	0.0391027	1.84184	6			C3N-03473	1.49158	-0.0152346	-0.243808	0.42284	1.65538	6
TCGA.06.5418.01A	1.90641	0.0944372	-0.539872	0.274462	1.73544	6
TCGA.12.5299.01A	2.1975	0.0564589	-0.454715	0.0766982	1.87594	6
TCGA.06.0211.02A	2.09901	0.269364	-0.70844	0.204463	1.86439	6
TCGA.06.2563.01A	2.27002	0.143368	-0.268509	0.10128	2.24615	7
TCGA.14.1829.01A	2.27338	0.219175	-0.553325	0.146175	2.08541	7
TCGA.06.0187.01A	2.31308	0.117289	-0.49454	0.2041	2.13993	7
TCGA.06.0168.01A	2.29525	0.195598	-0.682359	0.0886186	1.89711	6
TCGA.14.1034.01A	2.12599	0.116667	-0.631026	0.0750272	1.68666	6
TCGA.14.0787.01A	2.00173	0.138909	-0.458158	0.241596	1.92408	6
TCGA.16.1045.01B	2.25798	0.207562	-0.862313	0.150443	1.75367	6
TCGA.06.0882.01A	2.11754	0.120351	-0.552988	0.274413	1.95932	7
TCGA.12.0619.01A	2.3125	0.180184	-0.674579	0.0278723	1.84598	6
TCGA.27.1834.01A	2.26001	0.189825	-0.38484	-0.0191104	2.04588	7
TCGA.06.0878.01A	2.14351	0.213172	-0.600726	0.150179	1.90614	6
TCGA.12.5295.01A	2.06441	0.250633	-0.510244	0.121701	1.9265	6
TCGA.06.0219.01A	1.9726	0.166191	-0.383628	0.161149	1.91631	6
TCGA.06.2557.01A	2.39629	0.352247	-0.636732	0.0865415	2.19835	7
TCGA.76.4928.01B	2.10197	0.153067	-0.599539	0.217377	1.87287	6
TCGA.06.0210.02A	2.21142	0.242175	-0.743039	0.196305	1.90686	6
TCGA.27.2519.01A	2.37349	0.209536	-0.659183	0.137319	2.06116	7
TCGA.28.5204.01A	2.21293	0.156868	-0.24216	0.143969	2.27161	8
TCGA.27.1832.01A	2.06882	0.283636	-0.623194	0.109	1.83826	6
TCGA.27.2526.01A	2.38323	0.150127	-0.285396	0.120185	2.36815	8
TCGA.06.0750.01A	2.38465	0.130673	-0.614665	0.0785205	1.97918	7
TCGA.06.0190.01A	2.17014	0.314428	-0.751352	0.0698965	1.80311	6
TCGA.16.0846.01A	2.42947	0.231454	-0.377376	-0.0322017	2.25135	8
TCGA.06.0184.01A	2.22477	0.170225	-0.635627	0.106994	1.86636	6
TCGA.06.0645.01A	2.30812	0.260599	-0.902493	0.09403	1.76026	6
TCGA.06.2567.01A	2.02712	0.237218	-0.559551	0.169037	1.87383	6
TCGA.26.5136.01B	2.56031	0.239239	-0.530245	0.104383	2.37369	8
TCGA.28.1747.01C	2.33637	0.193272	-0.305114	-0.00572207	2.2188	7
TCGA.14.0781.01B	2.16603	0.105314	-0.697914	0.13471	1.70814	6
TCGA.06.0152.02A	2.30089	0.372074	-0.633166	-0.167909	1.87188	6
TCGA.27.2524.01A	1.92689	0.165112	-0.548627	0.199642	1.74302	6
TCGA.06.5414.01A	2.13141	0.158855	-0.575667	0.142452	1.85705	6
TCGA.06.0141.01A	2.27314	0.262917	-0.951599	0.0085376	1.59299	5
TCGA.32.2632.01A	2.44893	0.264307	-0.554657	0.158712	2.31729	8
TCGA.28.5218.01A	1.84225	0.45283	-0.859192	0.0840807	1.51997	5
TCGA.14.0817.01A	2.36611	0.297191	-0.618459	0.098846	2.14369	7
TCGA.19.1389.02A	2.13962	0.179034	-0.898755	0.0674115	1.48731	5
TCGA.32.2638.01A	2.61324	0.173204	-0.544883	-0.0600833	2.18148	7
TCGA.28.2513.01A	2.29505	0.185303	-0.766766	-0.0627186	1.65087	6
TCGA.14.1823.01A	2.13763	0.212314	-0.597859	0.144033	1.89612	6
TCGA.32.4213.01A	2.573	0.247245	-0.760979	0.13863	2.19789	7
TCGA.41.2572.01A	2.52791	0.0946602	-0.323584	0.061805	2.36079	8
TCGA.06.0644.01A	2.0238	0.27639	-0.80213	0.048012	1.54607	5
TCGA.28.5213.01A	2.25887	0.312525	-0.872965	0.115803	1.81423	6
TCGA.06.0190.02A	2.18178	0.418398	-0.96438	0.0764685	1.71226	6
TCGA.06.5412.01A	2.23411	0.308814	-0.779301	-0.0321511	1.73147	6
TCGA.06.0171.02A	2.48638	0.368573	-1.26642	-0.0897918	1.49874	5
TCGA.27.1831.01A	2.49601	0.254224	-0.501841	-0.0411432	2.20725	7
TCGA.02.2486.01A	2.50207	0.243063	-0.779792	-0.121028	1.84432	6
TCGA.06.5410.01A	2.35564	0.33677	-1.17984	0.0501966	1.56277	5
TCGA.12.3653.01A	2.99342	0.152412	-0.279494	0.107026	2.97337	10
TCGA.02.0055.01A	2.42486	0.382068	-0.882411	-0.11985	1.80466	6
TCGA.06.0139.01A	2.60782	0.432082	-1.30928	-0.0670499	1.66358	6
TCGA.06.0130.01A	2.53656	0.537127	-0.986499	-0.218891	1.86829	6

[truncated: 2 more sheets: Table S11, Table S12]
